# Supplementary material for: Genome-wide evolution and function analysis of ALOG gene family in cotton
Source: Front Genet. 2025 Sep 10;16:1625634. doi: 10.3389/fgene.2025.1625634 (PMC12457153; doi:10.3389/fgene.2025.1625634)
Supplement: Supplementary file 1 [file Table2.xlsx]

## Sheet: 2000bp
SeqID	Chromosome	Gene_Start	Gene_End	Gene_length	Relationship	Repeats_Type	Distance	Repeats_Start	Repeats_End	Repeats_Length	Species
Ga10G1864	Chr10	101787005	101787526	522	Repeat_After_Gene	DNA/MuLE-MuDR	1130	101788657	101789093	437	G. arboretum
Ga10G1864	Chr10	101787005	101787526	522	Repeat_After_Gene	DNA/MuLE-MuDR	1931	101789458	101789989	532	G. arboretum
Ga11G2662	Chr11	108765416	108765982	567	Repeat_After_Gene	DNA/PIF-Harbinger	274	108766257	108766329	73	G. arboretum
Ga13G2831	Chr13	123777420	123778076	657	Repeat_Before_Gene	DNA/PIF-Harbinger	1598	123775764	123775821	58	G. arboretum
Gbar_A03G003420.1	Gbar_A03	4332017	4332676	660	Repeat_After_Gene	LINE/L1	1647	4334324	4334496	173	G. barbadense
Gbar_A10G016610.1	Gbar_A10	82089612	82090226	615	Repeat_After_Gene	DNA/MuLE-MuDR	1115	82091342	82091832	491	G. barbadense
Gbar_A10G016610.1	Gbar_A10	82089612	82090226	615	Repeat_After_Gene	DNA/MuLE-MuDR	1618	82091845	82092703	859	G. barbadense
Gbar_D03G015070.1	Gbar_D03	46942078	46942737	660	Repeat_Before_Gene	LINE/L1	1718	46940104	46940359	256	G. barbadense
Gbar_D05G011080.1	Gbar_D05	9007292	9008002	711	Repeat_Before_Gene	DNA/MuLE-MuDR	1723	9005275	9005568	294	G. barbadense
Gbar_D05G011330.1	Gbar_D05	9376767	9377303	537	Repeat_Before_Gene	DNA/MuLE-MuDR	1762	9374541	9375004	464	G. barbadense
Gbar_D05G011330.1	Gbar_D05	9376767	9377303	537	Repeat_Before_Gene	DNA/MuLE-MuDR	1457	9375005	9375309	305	G. barbadense
Gbar_D05G011330.1	Gbar_D05	9376767	9377303	537	Repeat_Before_Gene	DNA/MuLE-MuDR	989	9375308	9375777	470	G. barbadense
Gbar_D05G011330.1	Gbar_D05	9376767	9377303	537	Repeat_Before_Gene	DNA/MuLE-MuDR	977	9375736	9375789	54	G. barbadense
Gbar_D08G022570.1	Gbar_D08	60551764	60552471	708	Repeat_Before_Gene	DNA/MuLE-MuDR	1544	60550005	60550219	215	G. barbadense
Gbar_D10G011580.1	Gbar_D10	17373131	17373745	615	Repeat_Before_Gene	DNA/MuLE-MuDR	1118	17370571	17372012	1442	G. barbadense
Gbar_D11G014370.1	Gbar_D11	13062227	13062796	570	Repeat_Before_Gene	DNA/PIF-Harbinger	1234	13060934	13060992	59	G. barbadense
Ghir_A05G011510.1	Ghir_A05	10420721	10421260	540	Repeat_After_Gene	DNA/CMC-EnSpm	947	10422208	10422516	309	G. hirsutum
Ghir_A10G015710.1	Ghir_A10	85876166	85876780	615	Repeat_After_Gene	DNA/MuLE-MuDR	1123	85877904	85878351	448	G. hirsutum
Ghir_A10G015710.1	Ghir_A10	85876166	85876780	615	Repeat_After_Gene	DNA/MuLE-MuDR	1748	85878529	85879246	718	G. hirsutum
Ghir_D05G010810.1	Ghir_D05	9104448	9105164	717	Repeat_Before_Gene	DNA/MuLE-MuDR	1958	9102406	9102489	84	G. hirsutum
Ghir_D05G010810.1	Ghir_D05	9104448	9105164	717	Repeat_Before_Gene	DNA/MuLE-MuDR	1829	9102462	9102618	157	G. hirsutum
Ghir_D05G010820.1	Ghir_D05	9104448	9105158	711	Repeat_Before_Gene	DNA/MuLE-MuDR	1958	9102406	9102489	84	G. hirsutum
Ghir_D05G010820.1	Ghir_D05	9104448	9105158	711	Repeat_Before_Gene	DNA/MuLE-MuDR	1829	9102462	9102618	157	G. hirsutum
Ghir_D05G011240.1	Ghir_D05	9469262	9469798	537	Repeat_Before_Gene	DNA/MuLE-MuDR	1224	9467811	9468037	227	G. hirsutum
Ghir_D05G011240.1	Ghir_D05	9469262	9469798	537	Repeat_Before_Gene	DNA/MuLE-MuDR	1024	9468171	9468237	67	G. hirsutum
Ghir_D05G011240.1	Ghir_D05	9469262	9469798	537	Repeat_Before_Gene	DNA/MuLE-MuDR	984	9468211	9468277	67	G. hirsutum
Ghir_D08G021980.1	Ghir_D08	63422804	63423505	702	Repeat_Before_Gene	DNA/MuLE-MuDR	1554	63421171	63421249	79	G. hirsutum
Ghir_D10G011870.1	Ghir_D10	17970473	17971087	615	Repeat_Before_Gene	DNA/MuLE-MuDR	1740	17967985	17968732	748	G. hirsutum
Ghir_D10G011870.1	Ghir_D10	17970473	17971087	615	Repeat_Before_Gene	DNA/MuLE-MuDR	1114	17968749	17969358	610	G. hirsutum
Ghir_D10G021590.1	Ghir_D10	58404225	58405782	1558	Repeat_In_Gene	DNA/hAT-Tip100	334	58404560	58404632	73	G. hirsutum
XP_012445941.1	NC_026937.1	8570161	8570697	537	Repeat_Before_Gene	DNA/MuLE-MuDR	1987	8567859	8568173	315	G. raimondii
XP_012445941.1	NC_026937.1	8570161	8570697	537	Repeat_Before_Gene	DNA/MuLE-MuDR	1438	8568171	8568722	552	G. raimondii
XP_012445941.1	NC_026937.1	8570161	8570697	537	Repeat_Before_Gene	DNA/MuLE-MuDR	1435	8568485	8568725	241	G. raimondii
XP_012453770.1	NC_026939.1	17423325	17423939	615	Repeat_Before_Gene	DNA/MuLE-MuDR	1698	17420769	17421626	858	G. raimondii
XP_012453770.1	NC_026939.1	17423325	17423939	615	Repeat_Before_Gene	DNA/MuLE-MuDR	1184	17421693	17422140	448	G. raimondii
XP_012471678.1	NC_026931.1	41636245	41636904	660	Repeat_Before_Gene	LINE/L1	1685	41634399	41634559	161	G. raimondii
XP_012476277.1	NC_026932.1	55577106	55577663	558	Repeat_After_Gene	DNA/CMC-EnSpm	242	55577906	55577954	49	G. raimondii
XP_012476474.1	NC_026932.1	57141961	57142668	708	Repeat_In_Gene	DNA/MuLE-MuDR	230	57142192	57142223	32	G. raimondii
XP_012483389.1	NC_026929.1	26758363	26758932	570	Repeat_Before_Gene	LINE/L1	1439	26754795	26756923	2129	G. raimondii
XP_012490704.1	NC_026935.1	12417406	12417975	570	Repeat_Before_Gene	LINE/L1	1938	12414994	12415467	474	G. raimondii

## Sheet: 10000bp
SeqID	Chromosome	Gene_Start	Gene_End	Gene_length	Relationship	Repeats_Type	Distance	Repeats_Start	Repeats_End	Repeats_Length	Species
Ga03G0460	Chr03	5373465	5374115	651	Repeat_Before_Gene	DNA/PIF-Harbinger	5544	5367634	5367920	287	G. arboretum
Ga03G0460	Chr03	5373465	5374115	651	Repeat_After_Gene	DNA/PIF-Harbinger	9199	5383315	5383392	78	G. arboretum
Ga05G1651	Chr05	14849818	14850375	558	Repeat_Before_Gene	DNA/MuLE-MuDR	9984	14839742	14839833	92	G. arboretum
Ga05G3773	Chr05	86433376	86433921	546	Repeat_Before_Gene	LTR/Gypsy	9739	86421360	86423636	2277	G. arboretum
Ga05G3773	Chr05	86433376	86433921	546	Repeat_Before_Gene	LTR/Gypsy	7700	86424584	86425675	1092	G. arboretum
Ga05G3773	Chr05	86433376	86433921	546	Repeat_After_Gene	LTR/Gypsy	2997	86436919	86439513	2595	G. arboretum
Ga07G2477	Chr07	94213928	94214491	564	Repeat_Before_Gene	LTR/Gypsy	5703	94207218	94208224	1007	G. arboretum
Ga08G2222	Chr08	121072926	121073483	558	Repeat_Before_Gene	DNA/PIF-Harbinger	2055	121070796	121070870	75	G. arboretum
Ga09G2619	Chr09	83316999	83317420	422	Repeat_Before_Gene	LINE/L1	5802	83310545	83311196	652	G. arboretum
Ga10G0696	Chr10	12862311	12862696	386	Repeat_Before_Gene	LTR/Gypsy	9209	12851777	12853101	1325	G. arboretum
Ga10G1292	Chr10	42510951	42511556	606	Repeat_Before_Gene	LTR/Gypsy	9918	42499103	42501032	1930	G. arboretum
Ga10G1292	Chr10	42510951	42511556	606	Repeat_Before_Gene	LTR/Gypsy	3972	42501028	42506978	5951	G. arboretum
Ga10G1292	Chr10	42510951	42511556	606	Repeat_After_Gene	LINE/L1	2041	42513598	42513967	370	G. arboretum
Ga10G1292	Chr10	42510951	42511556	606	Repeat_After_Gene	LINE/L1	2481	42514038	42514850	813	G. arboretum
Ga10G1292	Chr10	42510951	42511556	606	Repeat_After_Gene	LTR/Gypsy	3944	42515501	42517403	1903	G. arboretum
Ga10G1292	Chr10	42510951	42511556	606	Repeat_After_Gene	LTR/Gypsy	7081	42518638	42524706	6069	G. arboretum
Ga10G1864	Chr10	101787005	101787526	522	Repeat_After_Gene	DNA/MuLE-MuDR	1130	101788657	101789093	437	G. arboretum
Ga10G1864	Chr10	101787005	101787526	522	Repeat_After_Gene	DNA/MuLE-MuDR	1931	101789458	101789989	532	G. arboretum
Ga11G1103	Chr11	20107722	20108385	664	Repeat_Before_Gene	LTR/Copia	5236	20099248	20102485	3238	G. arboretum
Ga11G1506	Chr11	44101400	44101714	315	Repeat_Before_Gene	LTR/Gypsy	5959	44094174	44095440	1267	G. arboretum
Ga11G1506	Chr11	44101400	44101714	315	Repeat_Before_Gene	LTR/Gypsy	4210	44095441	44097189	1749	G. arboretum
Ga11G1506	Chr11	44101400	44101714	315	Repeat_After_Gene	DNA/PIF-Harbinger	4453	44106168	44106291	124	G. arboretum
Ga11G1506	Chr11	44101400	44101714	315	Repeat_After_Gene	LTR/Gypsy	8311	44110026	44111809	1784	G. arboretum
Ga11G2662	Chr11	108765416	108765982	567	Repeat_After_Gene	DNA/PIF-Harbinger	274	108766257	108766329	73	G. arboretum
Ga13G2831	Chr13	123777420	123778076	657	Repeat_Before_Gene	DNA/PIF-Harbinger	1598	123775764	123775821	58	G. arboretum
Ga14G0329	tig00003336	20404	20973	570	Repeat_Before_Gene	LTR/Copia	5417	10171	14986	4816	G. arboretum
Ga14G0329	tig00003336	20404	20973	570	Repeat_After_Gene	DNA/hAT-Tip100	2510	23484	23719	236	G. arboretum
Ga14G0329	tig00003336	20404	20973	570	Repeat_After_Gene	DNA/hAT-Tip100	3590	24564	25013	450	G. arboretum
Ga14G0329	tig00003336	20404	20973	570	Repeat_After_Gene	DNA/hAT-Tip100	4113	25087	25583	497	G. arboretum
Ga14G0329	tig00003336	20404	20973	570	Repeat_After_Gene	DNA/hAT-Tip100	4658	25632	25685	54	G. arboretum
Gbar_A02G003920.1	Gbar_A02	4813722	4814372	651	Repeat_Before_Gene	DNA/CMC-EnSpm	9973	4803695	4803748	54	G. barbadense
Gbar_A02G003920.1	Gbar_A02	4813722	4814372	651	Repeat_Before_Gene	DNA/PIF-Harbinger	5453	4807695	4808268	574	G. barbadense
Gbar_A02G003920.1	Gbar_A02	4813722	4814372	651	Repeat_Before_Gene	DNA/PIF-Harbinger	5147	4808515	4808574	60	G. barbadense
Gbar_A03G003420.1	Gbar_A03	4332017	4332676	660	Repeat_Before_Gene	LTR/Gypsy	9245	4321683	4322771	1089	G. barbadense
Gbar_A03G003420.1	Gbar_A03	4332017	4332676	660	Repeat_After_Gene	LINE/L1	1647	4334324	4334496	173	G. barbadense
Gbar_A04G003860.1	Gbar_A04	9408104	9408649	546	Repeat_Before_Gene	LTR/Gypsy	7807	9398879	9400296	1418	G. barbadense
Gbar_A04G003860.1	Gbar_A04	9408104	9408649	546	Repeat_Before_Gene	LTR/Gypsy	2953	9402881	9405150	2270	G. barbadense
Gbar_A05G015410.1	Gbar_A05	14352181	14352738	558	Repeat_Before_Gene	LTR/Copia	9545	14340311	14342635	2325	G. barbadense
Gbar_A07G015950.1	Gbar_A07	37482998	37483567	570	Repeat_Before_Gene	LTR/Gypsy	9489	37467711	37473508	5798	G. barbadense
Gbar_A07G015950.1	Gbar_A07	37482998	37483567	570	Repeat_After_Gene	DNA/hAT-Tip100	2465	37486033	37486344	312	G. barbadense
Gbar_A07G015950.1	Gbar_A07	37482998	37483567	570	Repeat_After_Gene	DNA/hAT-Tip100	3471	37487039	37487145	107	G. barbadense
Gbar_A07G015950.1	Gbar_A07	37482998	37483567	570	Repeat_After_Gene	DNA/hAT-Tip100	3621	37487189	37487644	456	G. barbadense
Gbar_A07G015950.1	Gbar_A07	37482998	37483567	570	Repeat_After_Gene	DNA/hAT-Tip100	4139	37487707	37487853	147	G. barbadense
Gbar_A07G015950.1	Gbar_A07	37482998	37483567	570	Repeat_After_Gene	DNA/hAT-Tip100	4286	37487854	37489250	1397	G. barbadense
Gbar_A07G015950.1	Gbar_A07	37482998	37483567	570	Repeat_After_Gene	DNA/MuLE-MuDR	8875	37492443	37492557	115	G. barbadense
Gbar_A07G022740.1	Gbar_A07	89879341	89879904	564	Repeat_Before_Gene	LTR/Gypsy	9891	89868406	89869449	1044	G. barbadense
Gbar_A08G021810.1	Gbar_A08	114000897	114001601	705	Repeat_Before_Gene	LTR/Copia	8525	113990625	113992371	1747	G. barbadense
Gbar_A08G021810.1	Gbar_A08	114000897	114001601	705	Repeat_Before_Gene	DNA/hAT-Ac	3551	113997180	113997345	166	G. barbadense
Gbar_A09G024590.1	Gbar_A09	76212304	76212855	552	Repeat_Before_Gene	DNA/MuLE-MuDR	7366	76204699	76204937	239	G. barbadense
Gbar_A09G024590.1	Gbar_A09	76212304	76212855	552	Repeat_Before_Gene	LINE/L1	6391	76205829	76205912	84	G. barbadense
Gbar_A09G024590.1	Gbar_A09	76212304	76212855	552	Repeat_Before_Gene	LINE/L1	6083	76205978	76206220	243	G. barbadense
Gbar_A09G024590.1	Gbar_A09	76212304	76212855	552	Repeat_Before_Gene	LINE/L1	5927	76206262	76206376	115	G. barbadense
Gbar_A10G012120.1	Gbar_A10	29983734	29984348	615	Repeat_After_Gene	DNA/CMC-EnSpm	6150	29990499	29990740	242	G. barbadense
Gbar_A10G012120.1	Gbar_A10	29983734	29984348	615	Repeat_After_Gene	DNA/CMC-EnSpm	6318	29990667	29990749	83	G. barbadense
Gbar_A10G016610.1	Gbar_A10	82089612	82090226	615	Repeat_Before_Gene	LTR/Copia	9218	82076374	82080393	4020	G. barbadense
Gbar_A10G016610.1	Gbar_A10	82089612	82090226	615	Repeat_Before_Gene	LINE/L1	4816	82084438	82084795	358	G. barbadense
Gbar_A10G016610.1	Gbar_A10	82089612	82090226	615	Repeat_After_Gene	DNA/MuLE-MuDR	1115	82091342	82091832	491	G. barbadense
Gbar_A10G016610.1	Gbar_A10	82089612	82090226	615	Repeat_After_Gene	DNA/MuLE-MuDR	1618	82091845	82092703	859	G. barbadense
Gbar_A11G026170.1	Gbar_A11	95268439	95269102	664	Repeat_Before_Gene	DNA/MuLE-MuDR	9245	95259133	95259193	61	G. barbadense
Gbar_A11G026170.1	Gbar_A11	95268439	95269102	664	Repeat_After_Gene	LTR/Gypsy	3354	95272457	95273559	1103	G. barbadense
Gbar_A11G026170.1	Gbar_A11	95268439	95269102	664	Repeat_After_Gene	LTR/Copia	5224	95274327	95277549	3223	G. barbadense
Gbar_A13G024960.1	Gbar_A13	109099158	109099814	657	Repeat_Before_Gene	LTR/Gypsy	3563	109092250	109095594	3345	G. barbadense
Gbar_A13G024960.1	Gbar_A13	109099158	109099814	657	Repeat_After_Gene	LTR/Copia	6708	109106523	109111083	4561	G. barbadense
Gbar_D02G004510.1	Gbar_D02	5850505	5851158	654	Repeat_Before_Gene	DNA/PIF-Harbinger	5695	5844661	5844809	149	G. barbadense
Gbar_D02G004510.1	Gbar_D02	5850505	5851158	654	Repeat_Before_Gene	DNA/PIF-Harbinger	5305	5844801	5845199	399	G. barbadense
Gbar_D02G004510.1	Gbar_D02	5850505	5851158	654	Repeat_Before_Gene	DNA/MuLE-MuDR	5268	5845210	5845236	27	G. barbadense
Gbar_D02G004510.1	Gbar_D02	5850505	5851158	654	Repeat_Before_Gene	DNA/PIF-Harbinger	4980	5845441	5845524	84	G. barbadense
Gbar_D02G004510.1	Gbar_D02	5850505	5851158	654	Repeat_After_Gene	DNA/PIF-Harbinger	3816	5854975	5855371	397	G. barbadense
Gbar_D02G004510.1	Gbar_D02	5850505	5851158	654	Repeat_After_Gene	DNA/MuLE-MuDR	7535	5858694	5859133	440	G. barbadense
Gbar_D02G004510.1	Gbar_D02	5850505	5851158	654	Repeat_After_Gene	DNA/MuLE-MuDR	7958	5859117	5860557	1441	G. barbadense
Gbar_D02G004510.1	Gbar_D02	5850505	5851158	654	Repeat_After_Gene	DNA/MuLE-MuDR	9397	5860556	5861465	910	G. barbadense
Gbar_D03G015070.1	Gbar_D03	46942078	46942737	660	Repeat_Before_Gene	LINE/L1	1718	46940104	46940359	256	G. barbadense
Gbar_D05G011080.1	Gbar_D05	9007292	9008002	711	Repeat_Before_Gene	DNA/MuLE-MuDR	2682	9004418	9004609	192	G. barbadense
Gbar_D05G011080.1	Gbar_D05	9007292	9008002	711	Repeat_Before_Gene	DNA/MuLE-MuDR	1723	9005275	9005568	294	G. barbadense
Gbar_D05G011330.1	Gbar_D05	9376767	9377303	537	Repeat_Before_Gene	DNA/MuLE-MuDR	1762	9374541	9375004	464	G. barbadense
Gbar_D05G011330.1	Gbar_D05	9376767	9377303	537	Repeat_Before_Gene	DNA/MuLE-MuDR	1457	9375005	9375309	305	G. barbadense
Gbar_D05G011330.1	Gbar_D05	9376767	9377303	537	Repeat_Before_Gene	DNA/MuLE-MuDR	989	9375308	9375777	470	G. barbadense
Gbar_D05G011330.1	Gbar_D05	9376767	9377303	537	Repeat_Before_Gene	DNA/MuLE-MuDR	977	9375736	9375789	54	G. barbadense
Gbar_D05G015840.1	Gbar_D05	13616958	13617515	558	Repeat_After_Gene	LTR/Gypsy	9483	13626999	13628149	1151	G. barbadense
Gbar_D05G035000.1	Gbar_D05	53486557	53487102	546	Repeat_After_Gene	LTR/Gypsy	6826	53493929	53504877	10949	G. barbadense
Gbar_D07G016360.1	Gbar_D07	26877498	26878067	570	Repeat_Before_Gene	LTR/Gypsy	4919	26864159	26872578	8420	G. barbadense
Gbar_D07G016360.1	Gbar_D07	26877498	26878067	570	Repeat_After_Gene	DNA/hAT-Tip100	2386	26880454	26880767	314	G. barbadense
Gbar_D07G016360.1	Gbar_D07	26877498	26878067	570	Repeat_After_Gene	DNA/hAT-Tip100	3233	26881301	26881370	70	G. barbadense
Gbar_D07G016360.1	Gbar_D07	26877498	26878067	570	Repeat_After_Gene	DNA/hAT-Tip100	3356	26881424	26881879	456	G. barbadense
Gbar_D07G016360.1	Gbar_D07	26877498	26878067	570	Repeat_After_Gene	DNA/hAT-Tip100	3878	26881946	26882087	142	G. barbadense
Gbar_D07G016360.1	Gbar_D07	26877498	26878067	570	Repeat_After_Gene	DNA/hAT-Tip100	4020	26882088	26882520	433	G. barbadense
Gbar_D07G016360.1	Gbar_D07	26877498	26878067	570	Repeat_After_Gene	DNA/hAT-Tip100	4449	26882517	26883145	629	G. barbadense
Gbar_D07G016360.1	Gbar_D07	26877498	26878067	570	Repeat_After_Gene	DNA/hAT-Tip100	6558	26884626	26884964	339	G. barbadense
Gbar_D07G023290.1	Gbar_D07	53346330	53346893	564	Repeat_Before_Gene	LTR/Gypsy	7880	53331747	53338449	6703	G. barbadense
Gbar_D07G023290.1	Gbar_D07	53346330	53346893	564	Repeat_Before_Gene	LTR/Gypsy	5372	53339063	53340957	1895	G. barbadense
Gbar_D08G022570.1	Gbar_D08	60551764	60552471	708	Repeat_Before_Gene	DNA/CMC-EnSpm	7489	60543306	60544274	969	G. barbadense
Gbar_D08G022570.1	Gbar_D08	60551764	60552471	708	Repeat_Before_Gene	DNA/CMC-EnSpm	6953	60544701	60544810	110	G. barbadense
Gbar_D08G022570.1	Gbar_D08	60551764	60552471	708	Repeat_Before_Gene	DNA/CMC-EnSpm	6828	60544868	60544935	68	G. barbadense
Gbar_D08G022570.1	Gbar_D08	60551764	60552471	708	Repeat_Before_Gene	DNA/CMC-EnSpm	5109	60546581	60546654	74	G. barbadense
Gbar_D08G022570.1	Gbar_D08	60551764	60552471	708	Repeat_Before_Gene	DNA/CMC-EnSpm	4995	60546670	60546768	99	G. barbadense
Gbar_D08G022570.1	Gbar_D08	60551764	60552471	708	Repeat_Before_Gene	DNA/CMC-EnSpm	4880	60546815	60546883	69	G. barbadense
Gbar_D08G022570.1	Gbar_D08	60551764	60552471	708	Repeat_Before_Gene	DNA/CMC-EnSpm	4644	60546996	60547119	124	G. barbadense
Gbar_D08G022570.1	Gbar_D08	60551764	60552471	708	Repeat_Before_Gene	DNA/CMC-EnSpm	4635	60547097	60547128	32	G. barbadense
Gbar_D08G022570.1	Gbar_D08	60551764	60552471	708	Repeat_Before_Gene	DNA/MuLE-MuDR	3371	60548162	60548392	231	G. barbadense
Gbar_D08G022570.1	Gbar_D08	60551764	60552471	708	Repeat_Before_Gene	DNA/MuLE-MuDR	2405	60549196	60549358	163	G. barbadense
Gbar_D08G022570.1	Gbar_D08	60551764	60552471	708	Repeat_Before_Gene	DNA/MuLE-MuDR	2375	60549340	60549388	49	G. barbadense
Gbar_D08G022570.1	Gbar_D08	60551764	60552471	708	Repeat_Before_Gene	DNA/MuLE-MuDR	1544	60550005	60550219	215	G. barbadense
Gbar_D08G022570.1	Gbar_D08	60551764	60552471	708	Repeat_After_Gene	LTR/Gypsy	6814	60559286	60561202	1917	G. barbadense
Gbar_D08G026200.1	Gbar_D08	64391923	64392462	540	Repeat_Before_Gene	DNA/MuLE-MuDR	6169	64385701	64385753	53	G. barbadense
Gbar_D10G011580.1	Gbar_D10	17373131	17373745	615	Repeat_Before_Gene	DNA/PIF-Harbinger	6277	17366757	17366853	97	G. barbadense
Gbar_D10G011580.1	Gbar_D10	17373131	17373745	615	Repeat_Before_Gene	DNA/PIF-Harbinger	4884	17368163	17368246	84	G. barbadense
Gbar_D10G011580.1	Gbar_D10	17373131	17373745	615	Repeat_Before_Gene	DNA/MuLE-MuDR	1118	17370571	17372012	1442	G. barbadense
Gbar_D10G011580.1	Gbar_D10	17373131	17373745	615	Repeat_After_Gene	DNA/MuLE-MuDR	9992	17383738	17384223	486	G. barbadense
Gbar_D10G016280.1	Gbar_D10	41412795	41413409	615	Repeat_Before_Gene	LTR/Gypsy	7162	41404539	41405632	1094	G. barbadense
Gbar_D10G016280.1	Gbar_D10	41412795	41413409	615	Repeat_Before_Gene	LINE/L1	3508	41408592	41409286	695	G. barbadense
Gbar_D10G016280.1	Gbar_D10	41412795	41413409	615	Repeat_After_Gene	LTR/Copia	9976	41423386	41424771	1386	G. barbadense
Gbar_D10G021160.1	Gbar_D10	55942812	55944369	1558	Repeat_Before_Gene	LTR/Copia	9303	55931657	55933508	1852	G. barbadense
Gbar_D10G021160.1	Gbar_D10	55942812	55944369	1558	Repeat_Before_Gene	LTR/Copia	6695	55933506	55936116	2611	G. barbadense
Gbar_D10G021160.1	Gbar_D10	55942812	55944369	1558	Repeat_After_Gene	LTR/Copia	6425	55950795	55953375	2581	G. barbadense
Gbar_D11G014370.1	Gbar_D11	13062227	13062796	570	Repeat_Before_Gene	DNA/PIF-Harbinger	1234	13060934	13060992	59	G. barbadense
Gbar_D11G014370.1	Gbar_D11	13062227	13062796	570	Repeat_After_Gene	LTR/Gypsy	6694	13069491	13070499	1009	G. barbadense
Gbar_D11G024430.1	Gbar_D11	44350988	44351515	528	Repeat_After_Gene	LTR/Copia	7503	44359019	44360052	1034	G. barbadense
Gbar_D11G027200.1	Gbar_D11	54687486	54688149	664	Repeat_After_Gene	DNA/MuLE-MuDR	3070	54691220	54692709	1490	G. barbadense
Gbar_D11G027200.1	Gbar_D11	54687486	54688149	664	Repeat_After_Gene	DNA/MuLE-MuDR	4555	54692705	54693938	1234	G. barbadense
Gbar_D11G027200.1	Gbar_D11	54687486	54688149	664	Repeat_After_Gene	DNA/MuLE-MuDR	6071	54694221	54694265	45	G. barbadense
Gbar_D11G027200.1	Gbar_D11	54687486	54688149	664	Repeat_After_Gene	DNA/MuLE-MuDR	6123	54694273	54694458	186	G. barbadense
Gbar_D11G027200.1	Gbar_D11	54687486	54688149	664	Repeat_After_Gene	DNA/MuLE-MuDR	6331	54694481	54695212	732	G. barbadense
Gbar_D11G027200.1	Gbar_D11	54687486	54688149	664	Repeat_After_Gene	DNA/MuLE-MuDR	7130	54695280	54696196	917	G. barbadense
Gbar_D13G018460.1	Gbar_D13	52422523	52423123	601	Repeat_Before_Gene	LINE/L1	8626	52413169	52413896	728	G. barbadense
Gbar_D13G018460.1	Gbar_D13	52422523	52423123	601	Repeat_Before_Gene	LINE/L1	8225	52414140	52414297	158	G. barbadense
Gbar_D13G018460.1	Gbar_D13	52422523	52423123	601	Repeat_Before_Gene	LINE/L1	5053	52414521	52417469	2949	G. barbadense
Ghir_A02G004060.1	Ghir_A02	4996391	4997041	651	Repeat_After_Gene	LTR/Gypsy	9592	5006634	5018119	11486	G. hirsutum
Ghir_A04G004290.1	Ghir_A04	10202787	10203332	546	Repeat_Before_Gene	LTR/Gypsy	8220	10193544	10194566	1023	G. hirsutum
Ghir_A04G004290.1	Ghir_A04	10202787	10203332	546	Repeat_Before_Gene	LTR/Gypsy	5762	10194963	10197024	2062	G. hirsutum
Ghir_A04G004290.1	Ghir_A04	10202787	10203332	546	Repeat_Before_Gene	LTR/Gypsy	2979	10197533	10199807	2275	G. hirsutum
Ghir_A05G011080.1	Ghir_A05	9997206	9997922	717	Repeat_After_Gene	DNA/MuLE-MuDR	4443	10002366	10002442	77	G. hirsutum
Ghir_A05G011510.1	Ghir_A05	10420721	10421260	540	Repeat_After_Gene	DNA/CMC-EnSpm	947	10422208	10422516	309	G. hirsutum
Ghir_A05G011510.1	Ghir_A05	10420721	10421260	540	Repeat_After_Gene	DNA/CMC-EnSpm	4977	10426238	10426322	85	G. hirsutum
Ghir_A05G011510.1	Ghir_A05	10420721	10421260	540	Repeat_After_Gene	DNA/CMC-EnSpm	7302	10428563	10428724	162	G. hirsutum
Ghir_A05G011510.1	Ghir_A05	10420721	10421260	540	Repeat_After_Gene	DNA/CMC-EnSpm	7500	10428761	10428911	151	G. hirsutum
Ghir_A05G011510.1	Ghir_A05	10420721	10421260	540	Repeat_After_Gene	DNA/CMC-EnSpm	7640	10428901	10428943	43	G. hirsutum
Ghir_A07G015930.1	Ghir_A07	38728190	38728618	429	Repeat_Before_Gene	LTR/Gypsy	9515	38717585	38718674	1090	G. hirsutum
Ghir_A07G015930.1	Ghir_A07	38728190	38728618	429	Repeat_After_Gene	DNA/hAT-Tip100	2278	38730897	38732217	1321	G. hirsutum
Ghir_A07G015930.1	Ghir_A07	38728190	38728618	429	Repeat_After_Gene	DNA/hAT-Tip100	3599	38732218	38732833	616	G. hirsutum
Ghir_A07G015930.1	Ghir_A07	38728190	38728618	429	Repeat_After_Gene	DNA/hAT-Tip100	4217	38732836	38734092	1257	G. hirsutum
Ghir_A07G015930.1	Ghir_A07	38728190	38728618	429	Repeat_After_Gene	DNA/hAT-Tip100	5508	38734127	38734423	297	G. hirsutum
Ghir_A07G015930.1	Ghir_A07	38728190	38728618	429	Repeat_After_Gene	DNA/MuLE-MuDR	8982	38737601	38737629	29	G. hirsutum
Ghir_A07G015930.1	Ghir_A07	38728190	38728618	429	Repeat_After_Gene	DNA/MuLE-MuDR	9046	38737665	38737735	71	G. hirsutum
Ghir_A08G019950.1	Ghir_A08	114943951	114944508	558	Repeat_Before_Gene	LINE/L1	2364	114941051	114941586	536	G. hirsutum
Ghir_A08G019950.1	Ghir_A08	114943951	114944508	558	Repeat_After_Gene	DNA/PIF-Harbinger	6586	114951095	114951153	59	G. hirsutum
Ghir_A08G021200.1	Ghir_A08	116870926	116871624	699	Repeat_Before_Gene	DNA/hAT-Ac	3359	116867421	116867566	146	G. hirsutum
Ghir_A08G024680.1	Ghir_A08	121005496	121006035	540	Repeat_Before_Gene	DNA/MuLE-MuDR	3596	121001799	121001899	101	G. hirsutum
Ghir_A09G024400.1	Ghir_A09	80373112	80373578	467	Repeat_Before_Gene	LINE/L1	5973	80367091	80367138	48	G. hirsutum
Ghir_A10G011070.3	Ghir_A10	28601245	28601870	626	Repeat_Before_Gene	DNA/CMC-EnSpm	6311	28594845	28594933	89	G. hirsutum
Ghir_A10G011070.3	Ghir_A10	28601245	28601870	626	Repeat_Before_Gene	DNA/CMC-EnSpm	6143	28594860	28595101	242	G. hirsutum
Ghir_A10G011070.3	Ghir_A10	28601245	28601870	626	Repeat_Before_Gene	LTR/Gypsy	4932	28595102	28596312	1211	G. hirsutum
Ghir_A10G015710.1	Ghir_A10	85876166	85876780	615	Repeat_Before_Gene	LTR/Copia	8559	85863360	85867606	4247	G. hirsutum
Ghir_A10G015710.1	Ghir_A10	85876166	85876780	615	Repeat_Before_Gene	LINE/L1	7403	85868249	85868762	514	G. hirsutum
Ghir_A10G015710.1	Ghir_A10	85876166	85876780	615	Repeat_Before_Gene	LINE/L1	4817	85870998	85871348	351	G. hirsutum
Ghir_A10G015710.1	Ghir_A10	85876166	85876780	615	Repeat_Before_Gene	LINE/L1	4503	85871375	85871662	288	G. hirsutum
Ghir_A10G015710.1	Ghir_A10	85876166	85876780	615	Repeat_Before_Gene	LINE/L1	3613	85872285	85872552	268	G. hirsutum
Ghir_A10G015710.1	Ghir_A10	85876166	85876780	615	Repeat_Before_Gene	LINE/L1	2873	85873203	85873292	90	G. hirsutum
Ghir_A10G015710.1	Ghir_A10	85876166	85876780	615	Repeat_After_Gene	DNA/MuLE-MuDR	1123	85877904	85878351	448	G. hirsutum
Ghir_A10G015710.1	Ghir_A10	85876166	85876780	615	Repeat_After_Gene	DNA/MuLE-MuDR	1748	85878529	85879246	718	G. hirsutum
Ghir_A11G024040.1	Ghir_A11	81740962	81741489	528	Repeat_Before_Gene	LTR/Gypsy	7301	81727290	81733660	6371	G. hirsutum
Ghir_A11G024040.1	Ghir_A11	81740962	81741489	528	Repeat_Before_Gene	LTR/Gypsy	4368	81735211	81736593	1383	G. hirsutum
Ghir_A11G026830.1	Ghir_A11	106086116	106086779	664	Repeat_After_Gene	LTR/Copia	4898	106091678	106095209	3532	G. hirsutum
Ghir_A13G017840.1	Ghir_A13	100241115	100241715	601	Repeat_Before_Gene	DNA/PIF-Harbinger	9168	100231818	100231946	129	G. hirsutum
Ghir_A13G017840.1	Ghir_A13	100241115	100241715	601	Repeat_Before_Gene	DNA/PIF-Harbinger	9029	100231936	100232085	150	G. hirsutum
Ghir_A13G017840.1	Ghir_A13	100241115	100241715	601	Repeat_Before_Gene	DNA/PIF-Harbinger	8560	100232096	100232554	459	G. hirsutum
Ghir_A13G024730.1	Ghir_A13	108211107	108211763	657	Repeat_Before_Gene	LTR/Gypsy	7651	108201563	108203455	1893	G. hirsutum
Ghir_A13G024730.1	Ghir_A13	108211107	108211763	657	Repeat_Before_Gene	LTR/Gypsy	5063	108203446	108206043	2598	G. hirsutum
Ghir_A13G024730.1	Ghir_A13	108211107	108211763	657	Repeat_After_Gene	LTR/Copia	9270	108221034	108222905	1872	G. hirsutum
Ghir_D02G004400.1	Ghir_D02	5686780	5687105	326	Repeat_Before_Gene	DNA/PIF-Harbinger	5430	5680910	5681349	440	G. hirsutum
Ghir_D02G004400.1	Ghir_D02	5686780	5687105	326	Repeat_Before_Gene	DNA/PIF-Harbinger	5375	5681353	5681404	52	G. hirsutum
Ghir_D02G004400.1	Ghir_D02	5686780	5687105	326	Repeat_After_Gene	DNA/PIF-Harbinger	4119	5691225	5691630	406	G. hirsutum
Ghir_D02G004400.1	Ghir_D02	5686780	5687105	326	Repeat_After_Gene	DNA/PIF-Harbinger	7714	5694820	5694945	126	G. hirsutum
Ghir_D02G004400.1	Ghir_D02	5686780	5687105	326	Repeat_After_Gene	DNA/MuLE-MuDR	7845	5694951	5695119	169	G. hirsutum
Ghir_D02G004400.1	Ghir_D02	5686780	5687105	326	Repeat_After_Gene	DNA/MuLE-MuDR	8004	5695110	5695278	169	G. hirsutum
Ghir_D02G004400.1	Ghir_D02	5686780	5687105	326	Repeat_After_Gene	DNA/MuLE-MuDR	8084	5695190	5696815	1626	G. hirsutum
Ghir_D02G004400.1	Ghir_D02	5686780	5687105	326	Repeat_After_Gene	DNA/MuLE-MuDR	9708	5696814	5697676	863	G. hirsutum
Ghir_D05G010810.1	Ghir_D05	9104448	9105164	717	Repeat_Before_Gene	DNA/MuLE-MuDR	2723	9101569	9101724	156	G. hirsutum
Ghir_D05G010810.1	Ghir_D05	9104448	9105164	717	Repeat_Before_Gene	DNA/MuLE-MuDR	1958	9102406	9102489	84	G. hirsutum
Ghir_D05G010810.1	Ghir_D05	9104448	9105164	717	Repeat_Before_Gene	DNA/MuLE-MuDR	1829	9102462	9102618	157	G. hirsutum
Ghir_D05G010810.1	Ghir_D05	9104448	9105164	717	Repeat_After_Gene	DNA/MuLE-MuDR	4408	9109573	9109651	79	G. hirsutum
Ghir_D05G010820.1	Ghir_D05	9104448	9105158	711	Repeat_Before_Gene	DNA/MuLE-MuDR	2723	9101569	9101724	156	G. hirsutum
Ghir_D05G010820.1	Ghir_D05	9104448	9105158	711	Repeat_Before_Gene	DNA/MuLE-MuDR	1958	9102406	9102489	84	G. hirsutum
Ghir_D05G010820.1	Ghir_D05	9104448	9105158	711	Repeat_Before_Gene	DNA/MuLE-MuDR	1829	9102462	9102618	157	G. hirsutum
Ghir_D05G010820.1	Ghir_D05	9104448	9105158	711	Repeat_After_Gene	DNA/MuLE-MuDR	4414	9109573	9109651	79	G. hirsutum
Ghir_D05G011240.1	Ghir_D05	9469262	9469798	537	Repeat_Before_Gene	DNA/MuLE-MuDR	2017	9467065	9467244	180	G. hirsutum
Ghir_D05G011240.1	Ghir_D05	9469262	9469798	537	Repeat_Before_Gene	DNA/MuLE-MuDR	1224	9467811	9468037	227	G. hirsutum
Ghir_D05G011240.1	Ghir_D05	9469262	9469798	537	Repeat_Before_Gene	DNA/MuLE-MuDR	1024	9468171	9468237	67	G. hirsutum
Ghir_D05G011240.1	Ghir_D05	9469262	9469798	537	Repeat_Before_Gene	DNA/MuLE-MuDR	984	9468211	9468277	67	G. hirsutum
Ghir_D05G034950.1	Ghir_D05	53756487	53757032	546	Repeat_After_Gene	DNA/CMC-EnSpm	2295	53759328	53759478	151	G. hirsutum
Ghir_D05G034950.1	Ghir_D05	53756487	53757032	546	Repeat_After_Gene	DNA/CMC-EnSpm	2485	53759518	53759673	156	G. hirsutum
Ghir_D05G034950.1	Ghir_D05	53756487	53757032	546	Repeat_After_Gene	DNA/CMC-EnSpm	4095	53761128	53761207	80	G. hirsutum
Ghir_D05G034950.1	Ghir_D05	53756487	53757032	546	Repeat_After_Gene	DNA/CMC-EnSpm	4104	53761137	53761239	103	G. hirsutum
Ghir_D05G034950.1	Ghir_D05	53756487	53757032	546	Repeat_After_Gene	DNA/CMC-EnSpm	7868	53764901	53765188	288	G. hirsutum
Ghir_D07G016230.1	Ghir_D07	27114760	27115329	570	Repeat_Before_Gene	LTR/Gypsy	4908	27101634	27109851	8218	G. hirsutum
Ghir_D07G016230.1	Ghir_D07	27114760	27115329	570	Repeat_After_Gene	DNA/hAT-Tip100	2059	27117389	27119225	1837	G. hirsutum
Ghir_D07G016230.1	Ghir_D07	27114760	27115329	570	Repeat_After_Gene	DNA/hAT-Tip100	3898	27119228	27120486	1259	G. hirsutum
Ghir_D07G016230.1	Ghir_D07	27114760	27115329	570	Repeat_After_Gene	DNA/hAT-Tip100	6691	27122021	27122303	283	G. hirsutum
Ghir_D07G023030.1	Ghir_D07	56204367	56204930	564	Repeat_After_Gene	DNA/PIF-Harbinger	7395	56212326	56212440	115	G. hirsutum
Ghir_D07G023030.1	Ghir_D07	56204367	56204930	564	Repeat_After_Gene	DNA/PIF-Harbinger	7505	56212436	56212639	204	G. hirsutum
Ghir_D08G020820.1	Ghir_D08	61704104	61704661	558	Repeat_Before_Gene	LINE/L1	2113	61701487	61701990	504	G. hirsutum
Ghir_D08G021980.1	Ghir_D08	63422804	63423505	702	Repeat_Before_Gene	DNA/CMC-EnSpm	9845	63412574	63412958	385	G. hirsutum
Ghir_D08G021980.1	Ghir_D08	63422804	63423505	702	Repeat_Before_Gene	DNA/CMC-EnSpm	9547	63412943	63413256	314	G. hirsutum
Ghir_D08G021980.1	Ghir_D08	63422804	63423505	702	Repeat_Before_Gene	DNA/CMC-EnSpm	9526	63413225	63413277	53	G. hirsutum
Ghir_D08G021980.1	Ghir_D08	63422804	63423505	702	Repeat_Before_Gene	DNA/CMC-EnSpm	7508	63413246	63415295	2050	G. hirsutum
Ghir_D08G021980.1	Ghir_D08	63422804	63423505	702	Repeat_Before_Gene	DNA/CMC-EnSpm	7210	63415555	63415593	39	G. hirsutum
Ghir_D08G021980.1	Ghir_D08	63422804	63423505	702	Repeat_Before_Gene	DNA/CMC-EnSpm	6522	63416242	63416281	40	G. hirsutum
Ghir_D08G021980.1	Ghir_D08	63422804	63423505	702	Repeat_Before_Gene	DNA/CMC-EnSpm	4685	63418006	63418118	113	G. hirsutum
Ghir_D08G021980.1	Ghir_D08	63422804	63423505	702	Repeat_Before_Gene	DNA/CMC-EnSpm	4665	63418107	63418138	32	G. hirsutum
Ghir_D08G021980.1	Ghir_D08	63422804	63423505	702	Repeat_Before_Gene	DNA/MuLE-MuDR	2434	63420214	63420369	156	G. hirsutum
Ghir_D08G021980.1	Ghir_D08	63422804	63423505	702	Repeat_Before_Gene	DNA/MuLE-MuDR	2314	63420370	63420489	120	G. hirsutum
Ghir_D08G021980.1	Ghir_D08	63422804	63423505	702	Repeat_Before_Gene	DNA/MuLE-MuDR	1554	63421171	63421249	79	G. hirsutum
Ghir_D10G011870.1	Ghir_D10	17970473	17971087	615	Repeat_Before_Gene	DNA/PIF-Harbinger	4612	17965539	17965860	322	G. hirsutum
Ghir_D10G011870.1	Ghir_D10	17970473	17971087	615	Repeat_Before_Gene	DNA/MuLE-MuDR	1740	17967985	17968732	748	G. hirsutum
Ghir_D10G011870.1	Ghir_D10	17970473	17971087	615	Repeat_Before_Gene	DNA/MuLE-MuDR	1114	17968749	17969358	610	G. hirsutum
Ghir_D10G011870.1	Ghir_D10	17970473	17971087	615	Repeat_After_Gene	LINE/L1	2703	17973791	17973920	130	G. hirsutum
Ghir_D10G011870.1	Ghir_D10	17970473	17971087	615	Repeat_After_Gene	LINE/L1	3298	17974386	17974454	69	G. hirsutum
Ghir_D10G011870.1	Ghir_D10	17970473	17971087	615	Repeat_After_Gene	LINE/L1	3485	17974573	17974819	247	G. hirsutum
Ghir_D10G011870.1	Ghir_D10	17970473	17971087	615	Repeat_After_Gene	DNA/MuLE-MuDR	4603	17975691	17975908	218	G. hirsutum
Ghir_D10G016680.1	Ghir_D10	43970730	43971344	615	Repeat_Before_Gene	LTR/Copia	9810	43959582	43960919	1338	G. hirsutum
Ghir_D10G016680.1	Ghir_D10	43970730	43971344	615	Repeat_After_Gene	LINE/L1	4221	43975566	43976122	557	G. hirsutum
Ghir_D10G016680.1	Ghir_D10	43970730	43971344	615	Repeat_After_Gene	LTR/Gypsy	5118	43976463	43977492	1030	G. hirsutum
Ghir_D10G016680.1	Ghir_D10	43970730	43971344	615	Repeat_After_Gene	LTR/Gypsy	6162	43977507	43978584	1078	G. hirsutum
Ghir_D10G016680.1	Ghir_D10	43970730	43971344	615	Repeat_After_Gene	LINE/L1	9646	43980991	43981355	365	G. hirsutum
Ghir_D10G021590.1	Ghir_D10	58404225	58405782	1558	Repeat_Before_Gene	LTR/Copia	9299	58393035	58394925	1891	G. hirsutum
Ghir_D10G021590.1	Ghir_D10	58404225	58405782	1558	Repeat_Before_Gene	LTR/Copia	6323	58394923	58397901	2979	G. hirsutum
Ghir_D10G021590.1	Ghir_D10	58404225	58405782	1558	Repeat_In_Gene	DNA/hAT-Tip100	334	58404560	58404632	73	G. hirsutum
Ghir_D10G021590.1	Ghir_D10	58404225	58405782	1558	Repeat_After_Gene	LTR/Copia	4713	58410496	58413031	2536	G. hirsutum
Ghir_D10G021590.1	Ghir_D10	58404225	58405782	1558	Repeat_After_Gene	LTR/Copia	7249	58413032	58414758	1727	G. hirsutum
Ghir_D11G013970.1	Ghir_D11	13223976	13224545	570	Repeat_After_Gene	LTR/Copia	4570	13229116	13231356	2241	G. hirsutum
Ghir_D11G013970.1	Ghir_D11	13223976	13224545	570	Repeat_After_Gene	LTR/Copia	6848	13231394	13233095	1702	G. hirsutum
Ghir_D11G024240.1	Ghir_D11	46794108	46794646	539	Repeat_After_Gene	LTR/Copia	7352	46801999	46803156	1158	G. hirsutum
Ghir_D11G027010.1	Ghir_D11	57501614	57502277	664	Repeat_After_Gene	DNA/MuLE-MuDR	3040	57505318	57506815	1498	G. hirsutum
Ghir_D11G027010.1	Ghir_D11	57501614	57502277	664	Repeat_After_Gene	DNA/MuLE-MuDR	4526	57506804	57508074	1271	G. hirsutum
Ghir_D11G027010.1	Ghir_D11	57501614	57502277	664	Repeat_After_Gene	DNA/MuLE-MuDR	6047	57508325	57508561	237	G. hirsutum
Ghir_D11G027010.1	Ghir_D11	57501614	57502277	664	Repeat_After_Gene	DNA/MuLE-MuDR	6253	57508531	57508708	178	G. hirsutum
Ghir_D11G027010.1	Ghir_D11	57501614	57502277	664	Repeat_After_Gene	DNA/MuLE-MuDR	6485	57508763	57509173	411	G. hirsutum
Ghir_D11G027010.1	Ghir_D11	57501614	57502277	664	Repeat_After_Gene	DNA/MuLE-MuDR	6895	57509173	57509320	148	G. hirsutum
Ghir_D11G027010.1	Ghir_D11	57501614	57502277	664	Repeat_After_Gene	DNA/MuLE-MuDR	7095	57509373	57510308	936	G. hirsutum
Ghir_D13G018560.1	Ghir_D13	55938869	55939469	601	Repeat_Before_Gene	LINE/L1	9734	55928286	55929134	849	G. hirsutum
Ghir_D13G018560.1	Ghir_D13	55938869	55939469	601	Repeat_Before_Gene	LINE/L1	7821	55929497	55931047	1551	G. hirsutum
Ghir_D13G018560.1	Ghir_D13	55938869	55939469	601	Repeat_Before_Gene	LINE/L1	6869	55931802	55931999	198	G. hirsutum
Ghir_D13G018560.1	Ghir_D13	55938869	55939469	601	Repeat_Before_Gene	LINE/L1	6095	55932022	55932773	752	G. hirsutum
Ghir_D13G018560.1	Ghir_D13	55938869	55939469	601	Repeat_Before_Gene	LINE/L1	5269	55933535	55933599	65	G. hirsutum
XP_012441212.1	NC_026937.1	49338915	49339460	546	Repeat_After_Gene	LTR/Gypsy	6811	49346272	49356230	9959	G. raimondii
XP_012441213.1	NC_026937.1	49338915	49339460	546	Repeat_After_Gene	LTR/Gypsy	6811	49346272	49356230	9959	G. raimondii
XP_012441214.1	NC_026937.1	49338915	49339460	546	Repeat_After_Gene	LTR/Gypsy	6811	49346272	49356230	9959	G. raimondii
XP_012442842.1	NC_026929.1	52539514	52540077	564	Repeat_Before_Gene	LINE/L1	3041	52536446	52536472	27	G. raimondii
XP_012444080.1	NC_026937.1	8210334	8211044	711	Repeat_After_Gene	DNA/MuLE-MuDR	4201	8215246	8215448	203	G. raimondii
XP_012445941.1	NC_026937.1	8570161	8570697	537	Repeat_Before_Gene	DNA/MuLE-MuDR	2408	8567446	8567752	307	G. raimondii
XP_012445941.1	NC_026937.1	8570161	8570697	537	Repeat_Before_Gene	DNA/MuLE-MuDR	1987	8567859	8568173	315	G. raimondii
XP_012445941.1	NC_026937.1	8570161	8570697	537	Repeat_Before_Gene	DNA/MuLE-MuDR	1438	8568171	8568722	552	G. raimondii
XP_012445941.1	NC_026937.1	8570161	8570697	537	Repeat_Before_Gene	DNA/MuLE-MuDR	1435	8568485	8568725	241	G. raimondii
XP_012447947.1	NC_026937.1	12463385	12464011	627	Repeat_After_Gene	DNA/MuLE-MuDR	2933	12466945	12466983	39	G. raimondii
XP_012453048.1	NC_026939.1	40021831	40022445	615	Repeat_Before_Gene	LINE/L1	8629	40012381	40013201	821	G. raimondii
XP_012453048.1	NC_026939.1	40021831	40022445	615	Repeat_Before_Gene	LTR/Gypsy	6146	40014577	40015684	1108	G. raimondii
XP_012453048.1	NC_026939.1	40021831	40022445	615	Repeat_Before_Gene	LTR/Gypsy	5102	40015685	40016728	1044	G. raimondii
XP_012453048.1	NC_026939.1	40021831	40022445	615	Repeat_Before_Gene	LINE/L1	4411	40017362	40017419	58	G. raimondii
XP_012453048.1	NC_026939.1	40021831	40022445	615	Repeat_Before_Gene	LINE/L1	2031	40017861	40019799	1939	G. raimondii
XP_012453049.1	NC_026939.1	40021831	40022445	615	Repeat_Before_Gene	LINE/L1	8629	40012381	40013201	821	G. raimondii
XP_012453049.1	NC_026939.1	40021831	40022445	615	Repeat_Before_Gene	LTR/Gypsy	6146	40014577	40015684	1108	G. raimondii
XP_012453049.1	NC_026939.1	40021831	40022445	615	Repeat_Before_Gene	LTR/Gypsy	5102	40015685	40016728	1044	G. raimondii
XP_012453049.1	NC_026939.1	40021831	40022445	615	Repeat_Before_Gene	LINE/L1	4411	40017362	40017419	58	G. raimondii
XP_012453049.1	NC_026939.1	40021831	40022445	615	Repeat_Before_Gene	LINE/L1	2031	40017861	40019799	1939	G. raimondii
XP_012453770.1	NC_026939.1	17423325	17423939	615	Repeat_Before_Gene	DNA/MuLE-MuDR	1698	17420769	17421626	858	G. raimondii
XP_012453770.1	NC_026939.1	17423325	17423939	615	Repeat_Before_Gene	DNA/MuLE-MuDR	1184	17421693	17422140	448	G. raimondii
XP_012453770.1	NC_026939.1	17423325	17423939	615	Repeat_After_Gene	LINE/L1	2760	17426700	17426762	63	G. raimondii
XP_012453770.1	NC_026939.1	17423325	17423939	615	Repeat_After_Gene	DNA/MuLE-MuDR	4719	17428659	17428774	116	G. raimondii
XP_012453770.1	NC_026939.1	17423325	17423939	615	Repeat_After_Gene	DNA/MuLE-MuDR	9882	17433822	17434281	460	G. raimondii
XP_012465803.1	NC_026941.1	48802318	48802918	601	Repeat_After_Gene	DNA/PIF-Harbinger	8696	48811615	48812141	527	G. raimondii
XP_012471678.1	NC_026931.1	41636245	41636904	660	Repeat_Before_Gene	LINE/L1	1685	41634399	41634559	161	G. raimondii
XP_012471678.1	NC_026931.1	41636245	41636904	660	Repeat_After_Gene	DNA/MuLE-MuDR	3990	41640895	41640991	97	G. raimondii
XP_012471678.1	NC_026931.1	41636245	41636904	660	Repeat_After_Gene	LINE/L1	4379	41641284	41641379	96	G. raimondii
XP_012471678.1	NC_026931.1	41636245	41636904	660	Repeat_After_Gene	LINE/L1	4495	41641400	41641490	91	G. raimondii
XP_012471678.1	NC_026931.1	41636245	41636904	660	Repeat_After_Gene	LINE/L1	4588	41641493	41641650	158	G. raimondii
XP_012471678.1	NC_026931.1	41636245	41636904	660	Repeat_After_Gene	LINE/L1	5383	41642288	41642462	175	G. raimondii
XP_012476277.1	NC_026932.1	55577106	55577663	558	Repeat_Before_Gene	LINE/L1	2259	55574716	55574846	131	G. raimondii
XP_012476277.1	NC_026932.1	55577106	55577663	558	Repeat_After_Gene	DNA/CMC-EnSpm	242	55577906	55577954	49	G. raimondii
XP_012476474.1	NC_026932.1	57141961	57142668	708	Repeat_Before_Gene	LTR/Gypsy	9962	57130736	57131998	1263	G. raimondii
XP_012476474.1	NC_026932.1	57141961	57142668	708	Repeat_Before_Gene	LTR/Gypsy	6686	57132540	57135274	2735	G. raimondii
XP_012476474.1	NC_026932.1	57141961	57142668	708	Repeat_In_Gene	DNA/MuLE-MuDR	230	57142192	57142223	32	G. raimondii
XP_012476474.1	NC_026932.1	57141961	57142668	708	Repeat_After_Gene	DNA/CMC-EnSpm	9576	57152245	57152397	153	G. raimondii
XP_012481986.1	NC_026933.1	4961866	4962519	654	Repeat_Before_Gene	DNA/PIF-Harbinger	5444	4956056	4956421	366	G. raimondii
XP_012481986.1	NC_026933.1	4961866	4962519	654	Repeat_After_Gene	DNA/MuLE-MuDR	2798	4965318	4965525	208	G. raimondii
XP_012481986.1	NC_026933.1	4961866	4962519	654	Repeat_After_Gene	DNA/MuLE-MuDR	4265	4966785	4969538	2754	G. raimondii
XP_012481986.1	NC_026933.1	4961866	4962519	654	Repeat_After_Gene	DNA/MuLE-MuDR	7037	4969557	4969596	40	G. raimondii
XP_012481986.1	NC_026933.1	4961866	4962519	654	Repeat_After_Gene	DNA/MuLE-MuDR	7112	4969632	4969820	189	G. raimondii
XP_012481986.1	NC_026933.1	4961866	4962519	654	Repeat_After_Gene	DNA/MuLE-MuDR	7966	4970486	4970627	142	G. raimondii
XP_012481986.1	NC_026933.1	4961866	4962519	654	Repeat_After_Gene	DNA/MuLE-MuDR	8377	4970897	4971084	188	G. raimondii
XP_012483389.1	NC_026929.1	26758363	26758932	570	Repeat_Before_Gene	LTR/Gypsy	8501	26743166	26749861	6696	G. raimondii
XP_012483389.1	NC_026929.1	26758363	26758932	570	Repeat_Before_Gene	LINE/L1	3570	26754760	26754792	33	G. raimondii
XP_012483389.1	NC_026929.1	26758363	26758932	570	Repeat_Before_Gene	LINE/L1	1439	26754795	26756923	2129	G. raimondii
XP_012483389.1	NC_026929.1	26758363	26758932	570	Repeat_After_Gene	DNA/hAT-Tip100	2397	26761330	26761588	259	G. raimondii
XP_012483389.1	NC_026929.1	26758363	26758932	570	Repeat_After_Gene	DNA/hAT-Tip100	3290	26762223	26762339	117	G. raimondii
XP_012483389.1	NC_026929.1	26758363	26758932	570	Repeat_After_Gene	DNA/hAT-Tip100	3449	26762382	26764127	1746	G. raimondii
XP_012483389.1	NC_026929.1	26758363	26758932	570	Repeat_After_Gene	DNA/hAT-Tip100	6653	26765586	26765791	206	G. raimondii
XP_012483389.1	NC_026929.1	26758363	26758932	570	Repeat_After_Gene	DNA/hAT-Tip100	6860	26765793	26765907	115	G. raimondii
XP_012483389.1	NC_026929.1	26758363	26758932	570	Repeat_After_Gene	DNA/MuLE-MuDR	8993	26767926	26768117	192	G. raimondii
XP_012483389.1	NC_026929.1	26758363	26758932	570	Repeat_After_Gene	DNA/MuLE-MuDR	9161	26768094	26768542	449	G. raimondii
XP_012483389.1	NC_026929.1	26758363	26758932	570	Repeat_After_Gene	DNA/MuLE-MuDR	9637	26768570	26768763	194	G. raimondii
XP_012483389.1	NC_026929.1	26758363	26758932	570	Repeat_After_Gene	DNA/MuLE-MuDR	9827	26768760	26769196	437	G. raimondii
XP_012490704.1	NC_026935.1	12417406	12417975	570	Repeat_Before_Gene	DNA/MuLE-MuDR	3101	12414256	12414304	49	G. raimondii
XP_012490704.1	NC_026935.1	12417406	12417975	570	Repeat_Before_Gene	DNA/MuLE-MuDR	2809	12414515	12414596	82	G. raimondii
XP_012490704.1	NC_026935.1	12417406	12417975	570	Repeat_Before_Gene	LINE/L1	1938	12414994	12415467	474	G. raimondii
XP_012490704.1	NC_026935.1	12417406	12417975	570	Repeat_After_Gene	LTR/Gypsy	9611	12427587	12429386	1800	G. raimondii
XP_012492775.1	NC_026935.1	47219664	47220327	664	Repeat_Before_Gene	DNA/hAT-Tip100	6669	47212910	47212994	85	G. raimondii
XP_012492775.1	NC_026935.1	47219664	47220327	664	Repeat_Before_Gene	DNA/hAT-Tip100	6576	47213001	47213087	87	G. raimondii
XP_012492775.1	NC_026935.1	47219664	47220327	664	Repeat_After_Gene	DNA/MuLE-MuDR	2238	47222566	47223080	515	G. raimondii
XP_012492775.1	NC_026935.1	47219664	47220327	664	Repeat_After_Gene	DNA/MuLE-MuDR	2782	47223110	47223135	26	G. raimondii
XP_012492775.1	NC_026935.1	47219664	47220327	664	Repeat_After_Gene	DNA/MuLE-MuDR	3068	47223396	47224885	1490	G. raimondii
XP_012492775.1	NC_026935.1	47219664	47220327	664	Repeat_After_Gene	DNA/MuLE-MuDR	4553	47224881	47227432	2552	G. raimondii
XP_012492775.1	NC_026935.1	47219664	47220327	664	Repeat_After_Gene	DNA/MuLE-MuDR	7115	47227443	47228816	1374	G. raimondii
XP_012492775.1	NC_026935.1	47219664	47220327	664	Repeat_After_Gene	DNA/MuLE-MuDR	8901	47229229	47229400	172	G. raimondii
XP_012492775.1	NC_026935.1	47219664	47220327	664	Repeat_After_Gene	DNA/MuLE-MuDR	9607	47229935	47230174	240	G. raimondii
