# Supplementary material for: Genome-wide evolution and function analysis of ALOG gene family in cotton
Source: Front Genet. 2025 Sep 10;16:1625634. doi: 10.3389/fgene.2025.1625634 (PMC12457153; doi:10.3389/fgene.2025.1625634)
Supplement: Supplementary file 2 [file Table3.xlsx]

## Sheet: Table S3
GeneID	Species	Sample	Tissue	ShortDay	LongDay	LongDay/ShortDay
Ghir_A08G021200	G. hirsutum	Leaf2_Cascot	Leaf	1.15695	1.0726	0.927088
Ghir_A05G015980	G. hirsutum	Leaf2_Cascot	Leaf	2.6131	1.13199	0.433198
Ghir_D07G023030	G. hirsutum	Leaf2_Cascot	Leaf	1.10466	1.13511	1.02757
Ghir_A11G024040	G. hirsutum	Leaf2_Cascot	Leaf	1.36827	1.17977	0.862231
Ghir_D05G015770	G. hirsutum	Leaf2_Cascot	Leaf	2.02844	1.31635	0.648948
Ghir_A11G026830	G. hirsutum	Leaf2_Cascot	Leaf	1.76021	1.32389	0.752117
Ghir_A10G003430	G. hirsutum	Leaf2_Cascot	Leaf	1.57572	1.45758	0.925024
Ghir_A07G022960	G. hirsutum	Leaf2_Cascot	Leaf	1.66322	1.5619	0.939079
Ghir_D08G021980	G. hirsutum	Leaf2_Cascot	Leaf	2.40627	1.57551	0.654752
Ghir_A07G015930	G. hirsutum	Leaf2_Cascot	Leaf	1.54453	1.96232	1.2705
Ghir_D07G016230	G. hirsutum	Leaf2_Cascot	Leaf	2.90425	2.64444	0.910544
Ghir_A05G011510	G. hirsutum	Leaf2_Cascot	Leaf	20.3932	21.0868	1.03401
Ghir_D05G011240	G. hirsutum	Leaf2_Cascot	Leaf	29.4128	22.7715	0.774204
Gbar_D10G011580	G. barbadense	Leaf2_GB	Leaf	1.0621	1.00876	0.949777
Gbar_A11G026170	G. barbadense	Leaf2_GB	Leaf	1.13878	1.10416	0.969599
Gbar_A05G010500	G. barbadense	Leaf2_GB	Leaf	1.15253	1.20156	1.04254
Gbar_D05G011080	G. barbadense	Leaf2_GB	Leaf	1.3257	1.20725	0.910648
Gbar_D07G016360	G. barbadense	Leaf2_GB	Leaf	1.48886	1.28364	0.862163
Gbar_A07G022740	G. barbadense	Leaf2_GB	Leaf	1.60358	1.28919	0.803946
Gbar_D05G015840	G. barbadense	Leaf2_GB	Leaf	1.13175	1.49155	1.31792
Gbar_D10G003920	G. barbadense	Leaf2_GB	Leaf	1.11446	1.56447	1.4038
Gbar_A08G021810	G. barbadense	Leaf2_GB	Leaf	1.3659	1.57246	1.15123
Gbar_D03G015070	G. barbadense	Leaf2_GB	Leaf	1.41702	1.65794	1.17002
Gbar_D07G023290	G. barbadense	Leaf2_GB	Leaf	3.26423	2.27287	0.696297
Gbar_A05G015410	G. barbadense	Leaf2_GB	Leaf	1.85666	2.48374	1.33774
Gbar_D08G022570	G. barbadense	Leaf2_GB	Leaf	2.29404	2.79787	1.21963
Gbar_D13G018460	G. barbadense	Leaf2_GB	Leaf	1.5512	3.42824	2.21006
Gbar_A10G004050	G. barbadense	Leaf2_GB	Leaf	1.96616	3.60834	1.83522
Gbar_A05G010900	G. barbadense	Leaf2_GB	Leaf	31.0922	34.7856	1.11879
Gbar_D05G011330	G. barbadense	Leaf2_GB	Leaf	39.3475	55.1464	1.40152
Ghir_D07G016230	G. hirsutum	Leaf2_Maxxa	Leaf	1.44619	1.01103	0.699096
Ghir_A11G024040	G. hirsutum	Leaf2_Maxxa	Leaf	1.37252	1.48767	1.08389
Ghir_D05G015770	G. hirsutum	Leaf2_Maxxa	Leaf	1.09899	1.5587	1.41831
Ghir_A08G021200	G. hirsutum	Leaf2_Maxxa	Leaf	2.31374	1.6093	0.695537
Ghir_A07G022960	G. hirsutum	Leaf2_Maxxa	Leaf	1.17529	1.62798	1.38518
Ghir_A11G026830	G. hirsutum	Leaf2_Maxxa	Leaf	1.14214	2.11369	1.85063
Ghir_D08G021980	G. hirsutum	Leaf2_Maxxa	Leaf	2.01293	3.17324	1.57643
Ghir_A05G011510	G. hirsutum	Leaf2_Maxxa	Leaf	18.3316	22.0673	1.20379
Ghir_D05G011240	G. hirsutum	Leaf2_Maxxa	Leaf	17.9093	27.604	1.54133
Gbar_D05G011080	G. barbadense	Leaf2_Phy	Leaf	1.12347	1.01626	0.904574
Gbar_A05G015410	G. barbadense	Leaf2_Phy	Leaf	2.09013	1.0298	0.492695
Gbar_D03G015070	G. barbadense	Leaf2_Phy	Leaf	1.81655	1.03144	0.5678
Gbar_D05G015840	G. barbadense	Leaf2_Phy	Leaf	1.30713	1.0985	0.84039
Gbar_D10G003920	G. barbadense	Leaf2_Phy	Leaf	1.13763	1.13915	1.00133
Gbar_A10G004050	G. barbadense	Leaf2_Phy	Leaf	1.82903	1.5977	0.87352
Gbar_D08G022570	G. barbadense	Leaf2_Phy	Leaf	1.59597	1.64983	1.03375
Gbar_A07G022740	G. barbadense	Leaf2_Phy	Leaf	1.54099	1.65186	1.07195
Gbar_A13G018430	G. barbadense	Leaf2_Phy	Leaf	1.94584	1.76107	0.905042
Gbar_D07G023290	G. barbadense	Leaf2_Phy	Leaf	2.38275	2.7994	1.17486
Gbar_D13G018460	G. barbadense	Leaf2_Phy	Leaf	3.36827	3.45066	1.02446
Gbar_A05G010900	G. barbadense	Leaf2_Phy	Leaf	26.3028	25.9737	0.987487
Gbar_D05G011330	G. barbadense	Leaf2_Phy	Leaf	41.3934	48.0234	1.16017
Gbar_A08G021810	G. barbadense	Leaf2_Pima	Leaf	2.51601	1.01461	0.403262
Gbar_D05G011080	G. barbadense	Leaf2_Pima	Leaf	1.82052	1.46867	0.806731
Gbar_A05G010500	G. barbadense	Leaf2_Pima	Leaf	1.29743	1.78153	1.37312
Gbar_D05G015840	G. barbadense	Leaf2_Pima	Leaf	1.21797	1.93768	1.59091
Gbar_D03G015070	G. barbadense	Leaf2_Pima	Leaf	2.42707	1.98793	0.819065
Gbar_D10G003920	G. barbadense	Leaf2_Pima	Leaf	1.11203	2.12514	1.91105
Gbar_A05G015410	G. barbadense	Leaf2_Pima	Leaf	3.50431	2.26515	0.646391
Gbar_D08G022570	G. barbadense	Leaf2_Pima	Leaf	3.25951	2.31995	0.711747
Gbar_A07G022740	G. barbadense	Leaf2_Pima	Leaf	1.14393	2.42597	2.12074
Gbar_A10G004050	G. barbadense	Leaf2_Pima	Leaf	1.69466	3.42846	2.02309
Gbar_D07G023290	G. barbadense	Leaf2_Pima	Leaf	2.75871	4.01291	1.45463
Gbar_A05G010900	G. barbadense	Leaf2_Pima	Leaf	26.6022	32.7587	1.23143
Gbar_D05G011330	G. barbadense	Leaf2_Pima	Leaf	34.3255	41.3983	1.20605
Ghir_D07G016230	G. hirsutum	Leaf2_TX2094	Leaf	1.32751	1.05841	0.797289
Ghir_A10G003430	G. hirsutum	Leaf2_TX2094	Leaf	1.05252	1.09744	1.04268
Ghir_A05G015980	G. hirsutum	Leaf2_TX2094	Leaf	1.93482	1.42311	0.735527
Ghir_D05G010820	G. hirsutum	Leaf2_TX2094	Leaf	1.26807	1.51893	1.19783
Ghir_A11G026830	G. hirsutum	Leaf2_TX2094	Leaf	1.09429	1.57317	1.43762
Ghir_D08G021980	G. hirsutum	Leaf2_TX2094	Leaf	2.68298	1.7037	0.635005
Ghir_A13G017840	G. hirsutum	Leaf2_TX2094	Leaf	1.39449	7.94332	5.69622
Ghir_D05G011240	G. hirsutum	Leaf2_TX2094	Leaf	29.4284	31.514	1.07087
Ghir_A05G011510	G. hirsutum	Leaf2_TX2094	Leaf	36.7315	41.0388	1.11726
Ghir_A05G015980	G. hirsutum	Leaf2_TX2095	Leaf	1.75415	1.08976	0.621248
Ghir_A05G011080	G. hirsutum	Leaf2_TX2095	Leaf	1.25952	1.12159	0.89049
Ghir_D07G016230	G. hirsutum	Leaf2_TX2095	Leaf	1.08869	1.22474	1.12496
Ghir_D05G010820	G. hirsutum	Leaf2_TX2095	Leaf	1.21232	1.35863	1.12069
Ghir_A10G003430	G. hirsutum	Leaf2_TX2095	Leaf	1.17157	1.5017	1.28179
Ghir_A11G026830	G. hirsutum	Leaf2_TX2095	Leaf	1.66183	1.63011	0.980915
Ghir_D08G021980	G. hirsutum	Leaf2_TX2095	Leaf	3.12391	1.72946	0.55362
Ghir_D13G018560	G. hirsutum	Leaf2_TX2095	Leaf	2.04252	3.28341	1.60753
Ghir_A13G017840	G. hirsutum	Leaf2_TX2095	Leaf	2.39112	4.89262	2.04617
Ghir_D05G011240	G. hirsutum	Leaf2_TX2095	Leaf	26.8828	24.9213	0.927033
Ghir_A05G011510	G. hirsutum	Leaf2_TX2095	Leaf	32.8159	29.4208	0.896541
Ga10G1864	G. arboretum	Leaf7_A2	Leaf	1.35391	1.88288	1.39069
Ga05G3773	G. arboretum	Leaf7_A2	Leaf	1.19518	2.13152	1.78344
Ga11G1506	G. arboretum	Leaf7_A2	Leaf	2.00171	2.51116	1.2545
Ga11G1103	G. arboretum	Leaf7_A2	Leaf	2.2954	4.05617	1.76709
Ga13G2831	G. arboretum	Leaf7_A2	Leaf	1.80325	4.70706	2.61031
Ga08G2374	G. arboretum	Leaf7_A2	Leaf	4.89881	5.5433	1.13156
Ga07G2477	G. arboretum	Leaf7_A2	Leaf	3.83177	7.48212	1.95265
Ga10G2692	G. arboretum	Leaf7_A2	Leaf	4.3959	7.9531	1.80921
Ga05G1146	G. arboretum	Leaf7_A2	Leaf	9.00557	8.09222	0.89858
Ga13G2147	G. arboretum	Leaf7_A2	Leaf	9.76006	10.0024	1.02483
Ga14G0329	G. arboretum	Leaf7_A2	Leaf	5.23539	11.7554	2.24538
Ga05G1185	G. arboretum	Leaf7_A2	Leaf	314.966	277.357	0.880595
Ghir_A05G011080	G. hirsutum	Leaf7_Cascot	Leaf	1.03775	1.0726	1.03358
Ghir_A13G017840	G. hirsutum	Leaf7_Cascot	Leaf	3.84518	1.11278	0.289397
Ghir_D11G027010	G. hirsutum	Leaf7_Cascot	Leaf	1.52288	1.14692	0.753127
Ghir_A11G026830	G. hirsutum	Leaf7_Cascot	Leaf	2.17216	1.69447	0.780085
Ghir_D07G016230	G. hirsutum	Leaf7_Cascot	Leaf	2.3439	1.69504	0.723169
Ghir_A07G015930	G. hirsutum	Leaf7_Cascot	Leaf	2.08146	1.90518	0.915308
Ghir_D05G010820	G. hirsutum	Leaf7_Cascot	Leaf	1.49784	2.10094	1.40265
Ghir_D08G021980	G. hirsutum	Leaf7_Cascot	Leaf	3.94443	2.11122	0.535241
Ghir_D05G011240	G. hirsutum	Leaf7_Cascot	Leaf	41.5065	48.2082	1.16146
Ghir_A05G011510	G. hirsutum	Leaf7_Cascot	Leaf	50.9083	62.4828	1.22736
XP_012465803.1	G. raimondii	Leaf7_D5	Leaf	5.82679	1.53858	0.264054
XP_012471678.1	G. raimondii	Leaf7_D5	Leaf	1.34696	1.54253	1.1452
XP_012470246.1	G. raimondii	Leaf7_D5	Leaf	1.54355	2.27405	1.47326
XP_012470247.1	G. raimondii	Leaf7_D5	Leaf	1.54355	2.27405	1.47326
XP_012492775.1	G. raimondii	Leaf7_D5	Leaf	1.50849	2.34102	1.5519
XP_012455239.1	G. raimondii	Leaf7_D5	Leaf	1.34897	2.98016	2.20921
XP_012487337.1	G. raimondii	Leaf7_D5	Leaf	1.54212	3.26403	2.11659
XP_012487338.1	G. raimondii	Leaf7_D5	Leaf	1.54212	3.26403	2.11659
XP_012447947.1	G. raimondii	Leaf7_D5	Leaf	1.83339	3.29953	1.79968
XP_012444080.1	G. raimondii	Leaf7_D5	Leaf	2.39984	3.79747	1.58238
XP_012476474.1	G. raimondii	Leaf7_D5	Leaf	3.38279	6.91826	2.04514
XP_012483389.1	G. raimondii	Leaf7_D5	Leaf	9.9048	10.4653	1.05659
XP_012445941.1	G. raimondii	Leaf7_D5	Leaf	122.219	144.172	1.17962
Gbar_D08G022570	G. barbadense	Leaf7_K101	Leaf	3.00579	1.52647	0.507844
Gbar_D05G011080	G. barbadense	Leaf7_K101	Leaf	1.40486	1.54305	1.09836
Gbar_A10G004050	G. barbadense	Leaf7_K101	Leaf	1.64709	1.9543	1.18651
Gbar_D10G003920	G. barbadense	Leaf7_K101	Leaf	1.0168	2.01764	1.9843
Gbar_D07G016360	G. barbadense	Leaf7_K101	Leaf	1.55895	2.74757	1.76245
Gbar_A07G015950	G. barbadense	Leaf7_K101	Leaf	1.27507	3.17973	2.49378
Gbar_A09G024590	G. barbadense	Leaf7_K101	Leaf	1.72059	3.4661	2.01448
Gbar_D07G023290	G. barbadense	Leaf7_K101	Leaf	3.59285	5.02387	1.3983
Gbar_D05G011330	G. barbadense	Leaf7_K101	Leaf	59.6241	51.2324	0.859256
Gbar_A05G010900	G. barbadense	Leaf7_K101	Leaf	75.2532	82.6371	1.09812
Ghir_D11G024240	G. hirsutum	Leaf7_Maxxa	Leaf	1.56579	1.31231	0.838112
Ghir_D09G023550	G. hirsutum	Leaf7_Maxxa	Leaf	1.54108	1.44036	0.934644
Ghir_D11G027010	G. hirsutum	Leaf7_Maxxa	Leaf	1.86754	1.44838	0.775556
Ghir_A13G017840	G. hirsutum	Leaf7_Maxxa	Leaf	2.23517	1.66397	0.744449
Ghir_D05G010820	G. hirsutum	Leaf7_Maxxa	Leaf	2.30051	1.70029	0.739094
Ghir_A10G003430	G. hirsutum	Leaf7_Maxxa	Leaf	1.41226	1.71241	1.21254
Ghir_D13G018560	G. hirsutum	Leaf7_Maxxa	Leaf	1.24892	1.83316	1.4678
Ghir_A07G015930	G. hirsutum	Leaf7_Maxxa	Leaf	1.7772	1.89055	1.06378
Ghir_A11G024040	G. hirsutum	Leaf7_Maxxa	Leaf	1.073	2.1094	1.9659
Ghir_D08G021980	G. hirsutum	Leaf7_Maxxa	Leaf	3.81161	2.18817	0.574079
Ghir_A11G026830	G. hirsutum	Leaf7_Maxxa	Leaf	1.90225	2.76828	1.45527
Ghir_D07G016230	G. hirsutum	Leaf7_Maxxa	Leaf	2.22061	2.78123	1.25246
Ghir_A05G011510	G. hirsutum	Leaf7_Maxxa	Leaf	48.3995	46.4629	0.959987
Ghir_D05G011240	G. hirsutum	Leaf7_Maxxa	Leaf	55.3574	47.8819	0.864959
Ghir_A09G024400	G. hirsutum	Leaf7_TX2094	Leaf	1.76178	1.08608	0.616468
Ghir_D07G016230	G. hirsutum	Leaf7_TX2094	Leaf	2.08901	1.55938	0.746469
Ghir_A07G015930	G. hirsutum	Leaf7_TX2094	Leaf	1.0652	2.0281	1.90396
Ghir_D08G021980	G. hirsutum	Leaf7_TX2094	Leaf	2.01053	2.11859	1.05375
Ghir_A13G017840	G. hirsutum	Leaf7_TX2094	Leaf	1.57914	2.56459	1.62404
Ghir_D05G011240	G. hirsutum	Leaf7_TX2094	Leaf	39.9412	41.5247	1.03965
Ghir_A05G011510	G. hirsutum	Leaf7_TX2094	Leaf	54.445	64.4146	1.18311
Ghir_D09G023550	G. hirsutum	Leaf7_TX2095	Leaf	1.10086	1.39804	1.26995
Ghir_A10G003430	G. hirsutum	Leaf7_TX2095	Leaf	1.13617	1.4964	1.31706
Ghir_D07G016230	G. hirsutum	Leaf7_TX2095	Leaf	3.15382	1.67826	0.532135
Ghir_A13G017840	G. hirsutum	Leaf7_TX2095	Leaf	1.86657	1.84987	0.991051
Ghir_A07G015930	G. hirsutum	Leaf7_TX2095	Leaf	2.09065	1.94741	0.931489
Ghir_D10G021590	G. hirsutum	Leaf7_TX2095	Leaf	1.82053	2.6455	1.45315
Ghir_D08G021980	G. hirsutum	Leaf7_TX2095	Leaf	3.11028	2.6667	0.857383
Ghir_D05G010820	G. hirsutum	Leaf7_TX2095	Leaf	3.37787	3.45008	1.02138
Ghir_A11G026830	G. hirsutum	Leaf7_TX2095	Leaf	1.984	4.58088	2.30892
Ghir_D05G011240	G. hirsutum	Leaf7_TX2095	Leaf	57.5576	44.9773	0.781432
Ghir_A05G011510	G. hirsutum	Leaf7_TX2095	Leaf	72.9113	71.1649	0.976049
Ghir_A05G011080	G. hirsutum	Leaf7_TXMX	Leaf	1.08759	1.05075	0.966125
Ghir_D05G010820	G. hirsutum	Leaf7_TXMX	Leaf	1.68247	2.11287	1.25581
Ghir_D08G021980	G. hirsutum	Leaf7_TXMX	Leaf	3.92316	2.14475	0.546689
Ghir_D13G018560	G. hirsutum	Leaf7_TXMX	Leaf	6.78718	5.0867	0.749458
Ghir_A13G017840	G. hirsutum	Leaf7_TXMX	Leaf	5.79678	5.87502	1.0135
Ghir_D05G011240	G. hirsutum	Leaf7_TXMX	Leaf	46.3932	46.5811	1.00405
Ghir_A05G011510	G. hirsutum	Leaf7_TXMX	Leaf	59.4048	71.5059	1.20371
Ga11G2662	G. arboretum	Meristem_A2	Meristem	1.61299	1.30232	0.807392
Ga03G0460	G. arboretum	Meristem_A2	Meristem	3.0376	1.43922	0.473802
Ga01G2503	G. arboretum	Meristem_A2	Meristem	4.16284	1.59904	0.384123
Ga11G1506	G. arboretum	Meristem_A2	Meristem	2.78546	2.12768	0.763852
Ga05G1651	G. arboretum	Meristem_A2	Meristem	3.17563	3.08815	0.972454
Ga13G2831	G. arboretum	Meristem_A2	Meristem	3.6052	3.73856	1.03699
Ga10G2692	G. arboretum	Meristem_A2	Meristem	9.78985	4.54586	0.464344
Ga08G2374	G. arboretum	Meristem_A2	Meristem	4.00432	5.43496	1.35728
Ga05G3773	G. arboretum	Meristem_A2	Meristem	7.45879	7.1268	0.95549
Ga08G2222	G. arboretum	Meristem_A2	Meristem	4.5133	7.78888	1.72576
Ga05G1146	G. arboretum	Meristem_A2	Meristem	14.0833	9.61189	0.682503
Ga11G1103	G. arboretum	Meristem_A2	Meristem	19.1197	16.7342	0.875236
Ga10G1292	G. arboretum	Meristem_A2	Meristem	30.8751	18.0659	0.58513
Ga09G2619	G. arboretum	Meristem_A2	Meristem	28.9928	19.2366	0.663496
Ga14G0329	G. arboretum	Meristem_A2	Meristem	29.7015	23.1931	0.780874
Ga05G1185	G. arboretum	Meristem_A2	Meristem	31.5099	27.9791	0.887949
Ga13G2147	G. arboretum	Meristem_A2	Meristem	40.8901	51.1053	1.24982
Ga07G2477	G. arboretum	Meristem_A2	Meristem	127.028	115.814	0.911714
Ghir_D10G021590	G. hirsutum	Meristem_Cascot	Meristem	2.46983	1.11927	0.453176
Ghir_D05G015770	G. hirsutum	Meristem_Cascot	Meristem	1.50037	1.19347	0.79545
Ghir_A13G024730	G. hirsutum	Meristem_Cascot	Meristem	1.59012	1.3541	0.851572
Ghir_A10G015710	G. hirsutum	Meristem_Cascot	Meristem	2.15618	1.48563	0.689008
Ghir_A05G015980	G. hirsutum	Meristem_Cascot	Meristem	3.28725	2.0214	0.61492
Ghir_D05G010820	G. hirsutum	Meristem_Cascot	Meristem	1.7254	2.04317	1.18417
Ghir_D05G034950	G. hirsutum	Meristem_Cascot	Meristem	1.26978	2.39671	1.88751
Ghir_A10G003430	G. hirsutum	Meristem_Cascot	Meristem	2.09832	2.43507	1.16048
Ghir_D05G011240	G. hirsutum	Meristem_Cascot	Meristem	2.42393	2.71719	1.12099
Ghir_D11G013970	G. hirsutum	Meristem_Cascot	Meristem	4.21471	3.17142	0.752464
Ghir_A10G011070	G. hirsutum	Meristem_Cascot	Meristem	2.78748	3.54911	1.27323
Ghir_A08G021200	G. hirsutum	Meristem_Cascot	Meristem	3.73766	3.77072	1.00885
Ghir_D08G021980	G. hirsutum	Meristem_Cascot	Meristem	3.36226	3.86419	1.14928
Ghir_D11G024240	G. hirsutum	Meristem_Cascot	Meristem	3.7353	4.59124	1.22915
Ghir_D08G020820	G. hirsutum	Meristem_Cascot	Meristem	3.42223	4.61666	1.34902
Ghir_D13G025500	G. hirsutum	Meristem_Cascot	Meristem	4.84341	6.08734	1.25683
Ghir_D10G016680	G. hirsutum	Meristem_Cascot	Meristem	6.42312	6.62762	1.03184
Ghir_A07G015930	G. hirsutum	Meristem_Cascot	Meristem	7.15952	7.86408	1.09841
Ghir_A05G011510	G. hirsutum	Meristem_Cascot	Meristem	8.72696	8.03677	0.920912
Ghir_D11G027010	G. hirsutum	Meristem_Cascot	Meristem	5.86545	8.73833	1.4898
Ghir_D13G018560	G. hirsutum	Meristem_Cascot	Meristem	10.0732	10.8411	1.07623
Ghir_A11G026830	G. hirsutum	Meristem_Cascot	Meristem	9.00001	11.4478	1.27198
Ghir_A13G017840	G. hirsutum	Meristem_Cascot	Meristem	12.2074	12.0071	0.983591
Ghir_D07G016230	G. hirsutum	Meristem_Cascot	Meristem	15.7199	15.6887	0.998016
Ghir_D07G023030	G. hirsutum	Meristem_Cascot	Meristem	11.4097	16.3205	1.43041
Ghir_A09G024400	G. hirsutum	Meristem_Cascot	Meristem	14.4837	17.399	1.20128
Ghir_D09G023550	G. hirsutum	Meristem_Cascot	Meristem	14.1374	19.5122	1.38019
Ghir_A07G022960	G. hirsutum	Meristem_Cascot	Meristem	21.5038	26.4687	1.23088
XP_012444080.1	G. raimondii	Meristem_D5	Meristem	1.31168	2.303	1.75577
XP_012490704.1	G. raimondii	Meristem_D5	Meristem	1.92911	2.36458	1.22574
XP_012457314.1	G. raimondii	Meristem_D5	Meristem	1.22363	2.90149	2.3712
XP_012457318.1	G. raimondii	Meristem_D5	Meristem	1.22363	2.90149	2.3712
XP_012455239.1	G. raimondii	Meristem_D5	Meristem	2.52048	3.83004	1.51957
XP_012471678.1	G. raimondii	Meristem_D5	Meristem	3.88223	5.06457	1.30455
XP_012447947.1	G. raimondii	Meristem_D5	Meristem	3.39454	6.77907	1.99705
XP_012461125.1	G. raimondii	Meristem_D5	Meristem	5.09797	6.90968	1.35538
XP_012481986.1	G. raimondii	Meristem_D5	Meristem	5.14486	7.34642	1.42791
XP_012476277.1	G. raimondii	Meristem_D5	Meristem	5.99253	9.34575	1.55957
XP_012476474.1	G. raimondii	Meristem_D5	Meristem	9.66962	9.53899	0.986491
XP_012453048.1	G. raimondii	Meristem_D5	Meristem	10.8672	15.5493	1.43085
XP_012453049.1	G. raimondii	Meristem_D5	Meristem	10.8672	15.5493	1.43085
XP_012445941.1	G. raimondii	Meristem_D5	Meristem	17.5909	16.95	0.963566
XP_012470246.1	G. raimondii	Meristem_D5	Meristem	14.861	17.3144	1.16509
XP_012470247.1	G. raimondii	Meristem_D5	Meristem	14.861	17.3144	1.16509
XP_012441212.1	G. raimondii	Meristem_D5	Meristem	14.1952	18.0282	1.27003
XP_012441213.1	G. raimondii	Meristem_D5	Meristem	14.1952	18.0282	1.27003
XP_012441214.1	G. raimondii	Meristem_D5	Meristem	14.1952	18.0282	1.27003
XP_012442842.1	G. raimondii	Meristem_D5	Meristem	22.8221	25.4788	1.11641
XP_012465803.1	G. raimondii	Meristem_D5	Meristem	26.4154	29.3981	1.11292
XP_012492775.1	G. raimondii	Meristem_D5	Meristem	27.1686	31.781	1.16977
XP_012483389.1	G. raimondii	Meristem_D5	Meristem	47.7866	46.6735	0.976708
XP_012487337.1	G. raimondii	Meristem_D5	Meristem	87.5839	83.2375	0.950375
XP_012487338.1	G. raimondii	Meristem_D5	Meristem	87.5839	83.2375	0.950375
Gbar_A10G004050	G. barbadense	Meristem_GB	Meristem	2.44288	1.25542	0.513909
Gbar_A11G023160	G. barbadense	Meristem_GB	Meristem	1.14994	1.2673	1.10205
Gbar_D11G024430	G. barbadense	Meristem_GB	Meristem	2.76063	1.28435	0.465238
Gbar_D10G021160	G. barbadense	Meristem_GB	Meristem	1.61135	1.40985	0.874953
Gbar_A04G003860	G. barbadense	Meristem_GB	Meristem	4.45444	1.51848	0.340891
Gbar_D05G011080	G. barbadense	Meristem_GB	Meristem	1.3115	1.59821	1.21861
Gbar_A02G003920	G. barbadense	Meristem_GB	Meristem	2.02737	1.79384	0.884811
Gbar_D03G015070	G. barbadense	Meristem_GB	Meristem	1.16063	1.9173	1.65194
Gbar_D05G035000	G. barbadense	Meristem_GB	Meristem	5.43798	1.98662	0.365324
Gbar_A05G010500	G. barbadense	Meristem_GB	Meristem	2.87872	2.07587	0.721109
Gbar_D08G021420	G. barbadense	Meristem_GB	Meristem	4.32504	2.24137	0.518231
Gbar_D11G014370	G. barbadense	Meristem_GB	Meristem	6.11191	3.30141	0.540161
Gbar_D05G011330	G. barbadense	Meristem_GB	Meristem	3.63071	3.51592	0.968385
Gbar_D10G016280	G. barbadense	Meristem_GB	Meristem	8.51652	4.25482	0.499596
Gbar_D11G027200	G. barbadense	Meristem_GB	Meristem	9.73968	4.44845	0.456734
Gbar_A11G026170	G. barbadense	Meristem_GB	Meristem	10.0247	4.69373	0.468216
Gbar_A08G021810	G. barbadense	Meristem_GB	Meristem	6.66838	5.27015	0.79032
Gbar_D13G025550	G. barbadense	Meristem_GB	Meristem	8.0976	5.43264	0.670895
Gbar_D08G022570	G. barbadense	Meristem_GB	Meristem	6.39889	5.6226	0.878684
Gbar_A05G010900	G. barbadense	Meristem_GB	Meristem	7.32461	7.12147	0.972267
Gbar_D09G024260	G. barbadense	Meristem_GB	Meristem	13.6584	7.94486	0.581685
Gbar_A13G018430	G. barbadense	Meristem_GB	Meristem	7.35701	10.0332	1.36376
Gbar_A07G015950	G. barbadense	Meristem_GB	Meristem	23.0632	10.629	0.460866
Gbar_A10G012120	G. barbadense	Meristem_GB	Meristem	19.5361	10.7557	0.550551
Gbar_D07G016360	G. barbadense	Meristem_GB	Meristem	11.214	11.3817	1.01495
Gbar_A09G024590	G. barbadense	Meristem_GB	Meristem	22.4609	11.6806	0.520041
Gbar_D13G018460	G. barbadense	Meristem_GB	Meristem	19.1593	18.1319	0.946372
Gbar_A07G022740	G. barbadense	Meristem_GB	Meristem	24.8864	23.2246	0.933223
Gbar_D07G023290	G. barbadense	Meristem_GB	Meristem	42.9708	54.1449	1.26004
Gbar_D05G011330	G. barbadense	Meristem_K101	Meristem	3.09725	1.16207	0.375194
Gbar_A11G023160	G. barbadense	Meristem_K101	Meristem	1.03772	2.16053	2.08201
Gbar_D05G011080	G. barbadense	Meristem_K101	Meristem	1.83053	2.25971	1.23446
Gbar_A08G021810	G. barbadense	Meristem_K101	Meristem	4.04421	2.32342	0.574506
Gbar_A05G010500	G. barbadense	Meristem_K101	Meristem	2.6223	2.90849	1.10914
Gbar_A05G015410	G. barbadense	Meristem_K101	Meristem	1.26272	3.22717	2.55573
Gbar_A04G003860	G. barbadense	Meristem_K101	Meristem	3.08862	3.42096	1.1076
Gbar_D05G035000	G. barbadense	Meristem_K101	Meristem	2.72976	3.60069	1.31905
Gbar_A05G010900	G. barbadense	Meristem_K101	Meristem	3.53232	3.73476	1.05731
Gbar_D08G022570	G. barbadense	Meristem_K101	Meristem	4.42195	3.81705	0.863206
Gbar_D11G024430	G. barbadense	Meristem_K101	Meristem	2.57891	4.16667	1.61567
Gbar_A10G004050	G. barbadense	Meristem_K101	Meristem	4.01249	4.24555	1.05808
Gbar_D08G021420	G. barbadense	Meristem_K101	Meristem	2.31437	4.49826	1.94363
Gbar_D11G014370	G. barbadense	Meristem_K101	Meristem	3.72825	4.58394	1.22951
Gbar_D10G003920	G. barbadense	Meristem_K101	Meristem	5.57858	5.55962	0.996602
Gbar_A02G003920	G. barbadense	Meristem_K101	Meristem	2.10372	6.58231	3.12889
Gbar_A13G018430	G. barbadense	Meristem_K101	Meristem	5.52199	6.72973	1.21871
Gbar_D13G025550	G. barbadense	Meristem_K101	Meristem	5.86488	7.08103	1.20736
Gbar_D10G016280	G. barbadense	Meristem_K101	Meristem	7.32546	9.83156	1.34211
Gbar_A11G026170	G. barbadense	Meristem_K101	Meristem	7.01176	12.687	1.8094
Gbar_D07G016360	G. barbadense	Meristem_K101	Meristem	8.32916	13.0908	1.57169
Gbar_D11G027200	G. barbadense	Meristem_K101	Meristem	8.44449	13.6977	1.62209
Gbar_D13G018460	G. barbadense	Meristem_K101	Meristem	13.6847	14.3216	1.04654
Gbar_D09G024260	G. barbadense	Meristem_K101	Meristem	12.3032	18.1704	1.47689
Gbar_A07G015950	G. barbadense	Meristem_K101	Meristem	11.055	18.9225	1.71168
Gbar_A07G022740	G. barbadense	Meristem_K101	Meristem	20.8074	27.5944	1.32618
Gbar_A10G012120	G. barbadense	Meristem_K101	Meristem	18.6053	28.1344	1.51217
Gbar_A09G024590	G. barbadense	Meristem_K101	Meristem	17.7758	31.6669	1.78146
Gbar_D07G023290	G. barbadense	Meristem_K101	Meristem	37.2657	59.0824	1.58544
Ghir_D10G021590	G. hirsutum	Meristem_Maxxa	Meristem	1.87859	1.52115	0.809731
Ghir_D05G011240	G. hirsutum	Meristem_Maxxa	Meristem	2.13532	2.16016	1.01164
Ghir_A08G019950	G. hirsutum	Meristem_Maxxa	Meristem	1.19612	2.28109	1.90708
Ghir_D08G020820	G. hirsutum	Meristem_Maxxa	Meristem	2.24933	2.92659	1.30109
Ghir_D05G010820	G. hirsutum	Meristem_Maxxa	Meristem	1.38179	3.01755	2.1838
Ghir_D08G021980	G. hirsutum	Meristem_Maxxa	Meristem	3.81382	3.13661	0.822434
Ghir_A08G021200	G. hirsutum	Meristem_Maxxa	Meristem	5.28382	3.34696	0.633436
Ghir_D13G025500	G. hirsutum	Meristem_Maxxa	Meristem	3.03125	4.11334	1.35698
Ghir_D11G013970	G. hirsutum	Meristem_Maxxa	Meristem	2.62573	4.65069	1.7712
Ghir_A05G011510	G. hirsutum	Meristem_Maxxa	Meristem	4.95623	5.93281	1.19704
Ghir_D11G024240	G. hirsutum	Meristem_Maxxa	Meristem	3.64857	6.12516	1.67878
Ghir_A10G011070	G. hirsutum	Meristem_Maxxa	Meristem	2.87551	9.45827	3.28925
Ghir_A07G015930	G. hirsutum	Meristem_Maxxa	Meristem	8.87254	10.1024	1.13861
Ghir_D10G016680	G. hirsutum	Meristem_Maxxa	Meristem	7.43095	11.2689	1.51649
Ghir_D11G027010	G. hirsutum	Meristem_Maxxa	Meristem	3.90259	11.9468	3.06124
Ghir_A11G026830	G. hirsutum	Meristem_Maxxa	Meristem	5.18705	13.333	2.57045
Ghir_D07G023030	G. hirsutum	Meristem_Maxxa	Meristem	11.3962	14.3068	1.2554
Ghir_D13G018560	G. hirsutum	Meristem_Maxxa	Meristem	10.5159	16.8862	1.60578
Ghir_A13G017840	G. hirsutum	Meristem_Maxxa	Meristem	9.82551	17.9332	1.82517
Ghir_D07G016230	G. hirsutum	Meristem_Maxxa	Meristem	13.421	19.4053	1.44589
Ghir_A07G022960	G. hirsutum	Meristem_Maxxa	Meristem	16.9977	20.8925	1.22913
Ghir_D09G023550	G. hirsutum	Meristem_Maxxa	Meristem	12.894	21.8428	1.69403
Ghir_A09G024400	G. hirsutum	Meristem_Maxxa	Meristem	9.23644	22.3844	2.42349
Gbar_D10G021160	G. barbadense	Meristem_Phy	Meristem	1.10064	1.91318	1.73823
Gbar_D02G004510	G. barbadense	Meristem_Phy	Meristem	2.25606	1.9829	0.878917
Gbar_D13G025550	G. barbadense	Meristem_Phy	Meristem	9.15466	2.0352	0.222313
Gbar_D08G021420	G. barbadense	Meristem_Phy	Meristem	4.66256	2.07478	0.444988
Gbar_A10G004050	G. barbadense	Meristem_Phy	Meristem	2.7977	2.15528	0.770377
Gbar_D10G016280	G. barbadense	Meristem_Phy	Meristem	6.96161	2.15786	0.309966
Gbar_D11G014370	G. barbadense	Meristem_Phy	Meristem	5.75484	2.36648	0.411216
Gbar_D11G024430	G. barbadense	Meristem_Phy	Meristem	1.29188	2.43253	1.88293
Gbar_A05G010500	G. barbadense	Meristem_Phy	Meristem	2.28895	2.52599	1.10356
Gbar_D10G003920	G. barbadense	Meristem_Phy	Meristem	1.60685	2.5997	1.61789
Gbar_A13G018430	G. barbadense	Meristem_Phy	Meristem	3.78052	2.67651	0.707975
Gbar_D05G035000	G. barbadense	Meristem_Phy	Meristem	2.31966	2.73843	1.18053
Gbar_A04G003860	G. barbadense	Meristem_Phy	Meristem	1.39149	3.19448	2.29573
Gbar_A02G003920	G. barbadense	Meristem_Phy	Meristem	1.58539	3.60238	2.27224
Gbar_D08G022570	G. barbadense	Meristem_Phy	Meristem	5.89952	4.01246	0.680132
Gbar_A05G015410	G. barbadense	Meristem_Phy	Meristem	3.04542	4.30131	1.41238
Gbar_A08G021810	G. barbadense	Meristem_Phy	Meristem	6.94876	4.71582	0.678656
Gbar_D13G018460	G. barbadense	Meristem_Phy	Meristem	6.15151	4.86425	0.790741
Gbar_D09G024260	G. barbadense	Meristem_Phy	Meristem	11.9761	5.81734	0.485745
Gbar_A09G024590	G. barbadense	Meristem_Phy	Meristem	17.807	6.93051	0.389202
Gbar_D11G027200	G. barbadense	Meristem_Phy	Meristem	3.4375	7.05897	2.05352
Gbar_D07G016360	G. barbadense	Meristem_Phy	Meristem	12.8062	7.58099	0.591978
Gbar_A10G012120	G. barbadense	Meristem_Phy	Meristem	12.0594	7.7527	0.642877
Gbar_A07G015950	G. barbadense	Meristem_Phy	Meristem	16.8281	8.13605	0.483481
Gbar_A11G026170	G. barbadense	Meristem_Phy	Meristem	3.97736	8.39099	2.10969
Gbar_A07G022740	G. barbadense	Meristem_Phy	Meristem	22.4011	15.3773	0.686452
Gbar_D05G011330	G. barbadense	Meristem_Phy	Meristem	5.95426	23.525	3.95095
Gbar_D07G023290	G. barbadense	Meristem_Phy	Meristem	49.4869	25.432	0.513914
Gbar_A05G010900	G. barbadense	Meristem_Phy	Meristem	9.53112	34.9306	3.6649
Gbar_D03G015070	G. barbadense	Meristem_Pima	Meristem	1.18381	1.09826	0.927732
Gbar_D11G024430	G. barbadense	Meristem_Pima	Meristem	1.66723	1.80719	1.08395
Gbar_A05G015410	G. barbadense	Meristem_Pima	Meristem	1.63095	1.91299	1.17293
Gbar_A05G010500	G. barbadense	Meristem_Pima	Meristem	2.40678	2.85109	1.18461
Gbar_A04G003860	G. barbadense	Meristem_Pima	Meristem	1.95002	3.16565	1.62339
Gbar_D13G025550	G. barbadense	Meristem_Pima	Meristem	7.97007	3.87064	0.485646
Gbar_A08G021810	G. barbadense	Meristem_Pima	Meristem	5.96674	4.02114	0.673925
Gbar_D10G003920	G. barbadense	Meristem_Pima	Meristem	2.35849	4.09143	1.73477
Gbar_D05G035000	G. barbadense	Meristem_Pima	Meristem	2.32609	4.37904	1.88257
Gbar_D05G011330	G. barbadense	Meristem_Pima	Meristem	3.96083	4.39457	1.10951
Gbar_D08G021420	G. barbadense	Meristem_Pima	Meristem	5.63489	4.72427	0.838397
Gbar_D11G014370	G. barbadense	Meristem_Pima	Meristem	7.2044	5.05442	0.701574
Gbar_A10G004050	G. barbadense	Meristem_Pima	Meristem	4.2264	5.42005	1.28243
Gbar_A05G010900	G. barbadense	Meristem_Pima	Meristem	6.69479	5.54596	0.8284
Gbar_D08G022570	G. barbadense	Meristem_Pima	Meristem	6.46092	6.05681	0.937453
Gbar_D10G016280	G. barbadense	Meristem_Pima	Meristem	7.70201	7.18406	0.932751
Gbar_D11G027200	G. barbadense	Meristem_Pima	Meristem	7.19086	7.82536	1.08824
Gbar_A11G026170	G. barbadense	Meristem_Pima	Meristem	8.27943	8.34818	1.0083
Gbar_A13G018430	G. barbadense	Meristem_Pima	Meristem	7.9978	11.1806	1.39796
Gbar_A07G015950	G. barbadense	Meristem_Pima	Meristem	19.3125	12.7806	0.661781
Gbar_D07G016360	G. barbadense	Meristem_Pima	Meristem	11.0208	12.9185	1.17219
Gbar_D13G018460	G. barbadense	Meristem_Pima	Meristem	11.6959	17.2815	1.47758
Gbar_A10G012120	G. barbadense	Meristem_Pima	Meristem	20.5396	20.1418	0.980633
Gbar_D09G024260	G. barbadense	Meristem_Pima	Meristem	17.0687	20.7795	1.21741
Gbar_A09G024590	G. barbadense	Meristem_Pima	Meristem	29.4151	27.876	0.947679
Gbar_A07G022740	G. barbadense	Meristem_Pima	Meristem	26.8827	28.7126	1.06807
Gbar_D07G023290	G. barbadense	Meristem_Pima	Meristem	65.6385	48.068	0.732315
Ghir_D05G010820	G. hirsutum	Meristem_TX2094	Meristem	1.39332	1.02621	0.736525
Ghir_D11G013970	G. hirsutum	Meristem_TX2094	Meristem	1.95043	1.13981	0.584389
Ghir_D05G034950	G. hirsutum	Meristem_TX2094	Meristem	1.69503	1.32913	0.784134
Ghir_A05G015980	G. hirsutum	Meristem_TX2094	Meristem	3.02566	1.40023	0.462786
Ghir_A10G003430	G. hirsutum	Meristem_TX2094	Meristem	1.2971	1.58902	1.22506
Ghir_A08G019950	G. hirsutum	Meristem_TX2094	Meristem	1.97636	1.69931	0.859817
Ghir_D05G011240	G. hirsutum	Meristem_TX2094	Meristem	2.76295	1.91939	0.694691
Ghir_A04G004290	G. hirsutum	Meristem_TX2094	Meristem	3.44395	2.26734	0.658354
Ghir_A02G004060	G. hirsutum	Meristem_TX2094	Meristem	1.29955	2.62104	2.01688
Ghir_A11G024040	G. hirsutum	Meristem_TX2094	Meristem	1.06009	2.62333	2.47463
Ghir_D08G021980	G. hirsutum	Meristem_TX2094	Meristem	2.07645	3.22276	1.55206
Ghir_A05G011510	G. hirsutum	Meristem_TX2094	Meristem	5.52928	3.37902	0.611114
Ghir_A08G021200	G. hirsutum	Meristem_TX2094	Meristem	2.74649	4.1174	1.49915
Ghir_A10G011070	G. hirsutum	Meristem_TX2094	Meristem	4.86535	4.47177	0.919106
Ghir_A07G015930	G. hirsutum	Meristem_TX2094	Meristem	9.95949	6.16779	0.619287
Ghir_D11G024240	G. hirsutum	Meristem_TX2094	Meristem	6.25033	6.17683	0.98824
Ghir_D11G027010	G. hirsutum	Meristem_TX2094	Meristem	5.5934	6.43444	1.15036
Ghir_D10G016680	G. hirsutum	Meristem_TX2094	Meristem	7.07996	6.87361	0.970854
Ghir_D07G023030	G. hirsutum	Meristem_TX2094	Meristem	11.0091	7.56948	0.687566
Ghir_A07G022960	G. hirsutum	Meristem_TX2094	Meristem	12.3944	7.92482	0.639385
Ghir_A13G017840	G. hirsutum	Meristem_TX2094	Meristem	11.9987	8.87194	0.739406
Ghir_D13G018560	G. hirsutum	Meristem_TX2094	Meristem	7.67417	9.08754	1.18417
Ghir_A11G026830	G. hirsutum	Meristem_TX2094	Meristem	7.13562	9.97091	1.39734
Ghir_D07G016230	G. hirsutum	Meristem_TX2094	Meristem	13.5496	10.1319	0.747767
Ghir_D09G023550	G. hirsutum	Meristem_TX2094	Meristem	13.1252	10.9346	0.833099
Ghir_A09G024400	G. hirsutum	Meristem_TX2094	Meristem	13.7785	11.2954	0.819784
Ghir_D02G004400	G. hirsutum	Meristem_TX2095	Meristem	1.14704	1.20987	1.05477
Ghir_D13G025500	G. hirsutum	Meristem_TX2095	Meristem	2.33149	1.72942	0.741766
Ghir_A10G003430	G. hirsutum	Meristem_TX2095	Meristem	1.30971	2.14029	1.63417
Ghir_A08G019950	G. hirsutum	Meristem_TX2095	Meristem	1.37732	2.17036	1.57579
Ghir_A01G004790	G. hirsutum	Meristem_TX2095	Meristem	1.70941	2.21816	1.29762
Ghir_A11G024040	G. hirsutum	Meristem_TX2095	Meristem	2.58242	2.36639	0.916349
Ghir_D01G004840	G. hirsutum	Meristem_TX2095	Meristem	1.13696	2.37176	2.08605
Ghir_D05G011240	G. hirsutum	Meristem_TX2095	Meristem	3.28897	2.39958	0.729583
Ghir_D11G013970	G. hirsutum	Meristem_TX2095	Meristem	2.44377	2.42572	0.992614
Ghir_D08G021980	G. hirsutum	Meristem_TX2095	Meristem	1.77652	2.63014	1.4805
Ghir_D05G015770	G. hirsutum	Meristem_TX2095	Meristem	1.08474	2.74581	2.53132
Ghir_D05G010820	G. hirsutum	Meristem_TX2095	Meristem	2.81816	2.82356	1.00192
Ghir_A08G021200	G. hirsutum	Meristem_TX2095	Meristem	3.67126	3.13876	0.854954
Ghir_A02G004060	G. hirsutum	Meristem_TX2095	Meristem	2.03272	3.64633	1.79382
Ghir_A05G011510	G. hirsutum	Meristem_TX2095	Meristem	3.90042	5.44797	1.39676
Ghir_A04G004290	G. hirsutum	Meristem_TX2095	Meristem	2.12802	5.52714	2.59732
Ghir_A05G015980	G. hirsutum	Meristem_TX2095	Meristem	3.0127	5.64273	1.87298
Ghir_A10G011070	G. hirsutum	Meristem_TX2095	Meristem	2.27947	5.75785	2.52596
Ghir_D05G034950	G. hirsutum	Meristem_TX2095	Meristem	4.60285	5.81696	1.26377
Ghir_A07G015930	G. hirsutum	Meristem_TX2095	Meristem	7.36791	7.75896	1.05308
Ghir_D13G018560	G. hirsutum	Meristem_TX2095	Meristem	5.36538	7.96415	1.48436
Ghir_D11G024240	G. hirsutum	Meristem_TX2095	Meristem	7.35072	9.75807	1.3275
Ghir_A13G017840	G. hirsutum	Meristem_TX2095	Meristem	5.71357	10.5451	1.84562
Ghir_D07G023030	G. hirsutum	Meristem_TX2095	Meristem	12.8373	10.7451	0.837026
Ghir_D11G027010	G. hirsutum	Meristem_TX2095	Meristem	3.68944	11.3261	3.06987
Ghir_D10G016680	G. hirsutum	Meristem_TX2095	Meristem	8.74052	11.6256	1.33008
Ghir_D07G016230	G. hirsutum	Meristem_TX2095	Meristem	12.4559	15.4451	1.23998
Ghir_A11G026830	G. hirsutum	Meristem_TX2095	Meristem	6.72399	16.0237	2.38307
Ghir_A07G022960	G. hirsutum	Meristem_TX2095	Meristem	14.6571	17.2237	1.17511
Ghir_D09G023550	G. hirsutum	Meristem_TX2095	Meristem	13.2452	20.6593	1.55975
Ghir_A09G024400	G. hirsutum	Meristem_TX2095	Meristem	15.6703	23.6803	1.51115
