# Supplementary material for: Genome-wide evolution and function analysis of ALOG gene family in cotton
Source: Front Genet. 2025 Sep 10;16:1625634. doi: 10.3389/fgene.2025.1625634 (PMC12457153; doi:10.3389/fgene.2025.1625634)
Supplement: Supplementary file 3 [file Table1.xlsx]

## Sheet: Table S1
SequenceID	MolecularWeight	ResiduesCount	IsoelectricPoint	Species	Introns Number	Group
Ga01G0566	20849.8	190	9.89	G. arboretum	0	E
Ga01G2503	23345.4	219	9.83	G. arboretum	0	D
Ga03G0460	23735.7	216	10.24	G. arboretum	0	B
Ga05G1146	24690.5	238	9.43	G. arboretum	0	D
Ga05G1185	19648.2	178	9.4	G. arboretum	0	C
Ga05G1651	20759.4	185	9.6	G. arboretum	0	E
Ga05G3773	20037.7	181	9.86	G. arboretum	0	E
Ga07G2477	20764.5	187	9.92	G. arboretum	0	B
Ga08G2222	20826.6	185	9.89	G. arboretum	0	B
Ga08G2374	29723.2	280	9.12	G. arboretum	0	D
Ga08G2763	20134	179	9.94	G. arboretum	0	E
Ga09G2619	25102.7	225	9.64	G. arboretum	2	B
Ga10G0696	16969.6	153	9.63	G. arboretum	1	E
Ga10G0697	82239.5	727	9.35	G. arboretum	3	E
Ga10G1292	22192.1	201	10.13	G. arboretum	0	B
Ga10G1864	19513.9	173	9.19	G. arboretum	0	E
Ga10G2692	20471.1	182	9.61	G. arboretum	0	E
Ga11G1103	24764.9	225	9.89	G. arboretum	1	B
Ga11G1506	18114.5	162	9.72	G. arboretum	1	E
Ga11G2662	20975.9	188	9.73	G. arboretum	0	B
Ga13G2147	22525.8	204	10.14	G. arboretum	1	B
Ga13G2831	23044.7	218	9.56	G. arboretum	0	D
Ga14G0329	21005.8	189	9.92	G. arboretum	0	B
Gbar_A01G004620.1	20839.8	190	9.89	G. barbadense	0	E
Gbar_A02G003920.1	23735.7	216	10.24	G. barbadense	0	B
Gbar_A03G003420.1	23331.3	219	9.83	G. barbadense	0	D
Gbar_A04G003860.1	20037.7	181	9.86	G. barbadense	0	E
Gbar_A05G010500.1	24690.5	238	9.43	G. barbadense	0	D
Gbar_A05G010900.1	19775.2	179	9.54	G. barbadense	0	C
Gbar_A05G015410.1	20759.4	185	9.6	G. barbadense	0	E
Gbar_A07G015950.1	21005.8	189	9.92	G. barbadense	0	B
Gbar_A07G022740.1	20836.6	187	9.83	G. barbadense	0	B
Gbar_A08G020490.1	20826.6	185	9.89	G. barbadense	0	B
Gbar_A08G021810.1	24455.3	234	9.6	G. barbadense	0	D
Gbar_A08G025590.1	20134	179	9.94	G. barbadense	0	E
Gbar_A09G024590.1	20126.7	183	10.14	G. barbadense	0	B
Gbar_A10G004050.1	20471.1	182	9.61	G. barbadense	0	E
Gbar_A10G012120.1	22453.3	204	10.13	G. barbadense	0	B
Gbar_A10G016610.1	22897	204	9.11	G. barbadense	0	E
Gbar_A11G023160.1	23402.6	207	9.35	G. barbadense	1	E
Gbar_A11G026170.1	24764.9	225	9.89	G. barbadense	1	B
Gbar_A13G018430.1	22525.8	204	10.14	G. barbadense	1	B
Gbar_A13G024960.1	23044.7	218	9.56	G. barbadense	0	D
Gbar_D01G004800.1	20817.7	190	9.81	G. barbadense	0	E
Gbar_D02G004510.1	23779.7	217	10.24	G. barbadense	0	B
Gbar_D03G015070.1	23424.4	219	9.67	G. barbadense	0	D
Gbar_D05G011080.1	24678.5	238	9.51	G. barbadense	0	D
Gbar_D05G011330.1	19623.1	178	9.27	G. barbadense	0	C
Gbar_D05G015840.1	20746.4	185	9.6	G. barbadense	0	E
Gbar_D05G035000.1	19973.8	181	9.87	G. barbadense	0	E
Gbar_D07G016360.1	20977.7	189	9.92	G. barbadense	0	B
Gbar_D07G023290.1	20794.5	187	9.92	G. barbadense	0	B
Gbar_D08G021420.1	20811.6	185	9.8	G. barbadense	0	B
Gbar_D08G022570.1	24468.3	235	9.6	G. barbadense	0	D
Gbar_D08G026200.1	20137	179	9.9	G. barbadense	0	E
Gbar_D09G024260.1	22674.7	207	9.93	G. barbadense	0	B
Gbar_D10G003920.1	20497.2	182	9.61	G. barbadense	0	E
Gbar_D10G011580.1	22908	204	9.22	G. barbadense	0	E
Gbar_D10G016280.1	22453.3	204	10.13	G. barbadense	0	B
Gbar_D10G021160.1	99533.8	877	9.44	G. barbadense	3	E
Gbar_D11G014370.1	21077	189	9.73	G. barbadense	0	B
Gbar_D11G024430.1	19762.4	175	9.55	G. barbadense	0	E
Gbar_D11G027200.1	24761.9	225	9.89	G. barbadense	1	B
Gbar_D13G018460.1	22539.8	204	10.14	G. barbadense	1	B
Gbar_D13G025550.1	23060.7	218	9.63	G. barbadense	0	D
Ghir_A01G004790.1	20849.8	190	9.89	G. hirsutum	0	E
Ghir_A02G004060.1	23747.7	216	10.24	G. hirsutum	0	B
Ghir_A03G003350.1	23317.3	219	9.83	G. hirsutum	0	D
Ghir_A04G004290.1	20037.7	181	9.86	G. hirsutum	0	E
Ghir_A05G011080.1	24862.7	240	9.43	G. hirsutum	0	D
Ghir_A05G011510.1	19775.2	179	9.54	G. hirsutum	0	C
Ghir_A05G015980.1	20759.4	185	9.6	G. hirsutum	0	E
Ghir_A07G015930.1	15660.5	142	8.42	G. hirsutum	0	B
Ghir_A07G022960.1	20808.6	187	9.79	G. hirsutum	0	B
Ghir_A08G019950.1	20826.6	185	9.89	G. hirsutum	0	B
Ghir_A08G021200.1	24708.6	237	9.6	G. hirsutum	0	D
Ghir_A08G024680.1	20134	179	9.94	G. hirsutum	0	E
Ghir_A09G024400.1	17343.8	160	9.58	G. hirsutum	0	B
Ghir_A10G003430.1	20444	182	9.55	G. hirsutum	0	E
Ghir_A10G011070.3	23764.9	214	9.71	G. hirsutum	1	B
Ghir_A10G015710.1	22897	204	9.11	G. hirsutum	0	E
Ghir_A11G024040.1	19663.2	175	9.46	G. hirsutum	0	E
Ghir_A11G026830.1	24764.9	225	9.89	G. hirsutum	1	B
Ghir_A13G017840.1	22594.9	204	10.25	G. hirsutum	1	B
Ghir_A13G024730.1	23044.7	218	9.56	G. hirsutum	0	D
Ghir_D01G004840.1	21050	193	9.89	G. hirsutum	0	E
Ghir_D02G004400.1	20200.5	184	10.41	G. hirsutum	1	B
Ghir_D03G015600.1	23375.3	219	9.69	G. hirsutum	0	D
Ghir_D05G010810.1	24720.6	238	9.51	G. hirsutum	0	D
Ghir_D05G010820.1	24678.5	238	9.51	G. hirsutum	0	D
Ghir_D05G011240.1	19623.1	178	9.27	G. hirsutum	0	C
Ghir_D05G015770.1	20746.4	185	9.6	G. hirsutum	0	E
Ghir_D05G034950.1	19987.8	181	9.87	G. hirsutum	0	E
Ghir_D07G016230.1	20977.7	189	9.92	G. hirsutum	0	B
Ghir_D07G023030.1	20794.5	187	9.92	G. hirsutum	0	B
Ghir_D08G020820.1	20811.6	185	9.8	G. hirsutum	0	B
Ghir_D08G021980.1	24685.6	238	9.6	G. hirsutum	0	D
Ghir_D08G025570.1	20079.9	179	9.89	G. hirsutum	0	E
Ghir_D09G023550.1	27118.8	244	9.65	G. hirsutum	1	B
Ghir_D10G004220.1	20471.1	182	9.61	G. hirsutum	0	E
Ghir_D10G011870.1	22908	204	9.22	G. hirsutum	0	E
Ghir_D10G016680.1	22453.3	204	10.13	G. hirsutum	0	B
Ghir_D10G021590.1	86385.5	759	9.47	G. hirsutum	3	E
Ghir_D11G013970.1	21077	189	9.73	G. hirsutum	0	B
Ghir_D11G024240.1	22052.3	192	10.03	G. hirsutum	1	E
Ghir_D11G027010.1	24761.9	225	9.89	G. hirsutum	1	B
Ghir_D13G018560.1	22509.8	204	10.14	G. hirsutum	1	B
Ghir_D13G025500.1	20565.8	194	8.36	G. hirsutum	1	D
XP_012441212.1	19987.8	181	9.87	G. raimondii	0	E
XP_012441213.1	19987.8	181	9.87	G. raimondii	0	E
XP_012441214.1	19987.8	181	9.87	G. raimondii	0	E
XP_012442842.1	20794.5	187	9.92	G. raimondii	0	B
XP_012444080.1	24678.5	238	9.51	G. raimondii	0	D
XP_012445941.1	19593	178	9.27	G. raimondii	0	C
XP_012447947.1	23434.7	208	9.61	G. raimondii	0	E
XP_012453048.1	22453.3	204	10.13	G. raimondii	0	B
XP_012453049.1	22453.3	204	10.13	G. raimondii	0	B
XP_012453770.1	22894	204	9.22	G. raimondii	0	E
XP_012455239.1	20480.1	182	9.61	G. raimondii	0	E
XP_012457314.1	21050	193	9.89	G. raimondii	0	E
XP_012457318.1	21050	193	9.89	G. raimondii	0	E
XP_012461125.1	23060.7	218	9.63	G. raimondii	0	D
XP_012465803.1	22539.8	204	10.14	G. raimondii	1	B
XP_012470246.1	19663.2	175	9.46	G. raimondii	0	E
XP_012470247.1	19663.2	175	9.46	G. raimondii	0	E
XP_012471678.1	23380.3	219	9.67	G. raimondii	0	D
XP_012476277.1	20734.6	185	9.71	G. raimondii	0	B
XP_012476474.1	24468.3	235	9.6	G. raimondii	0	D
XP_012477065.1	20105.9	179	9.86	G. raimondii	0	E
XP_012481986.1	23777.7	217	10.24	G. raimondii	0	B
XP_012483389.1	21005.8	189	9.92	G. raimondii	0	B
XP_012487337.1	27199.9	244	9.73	G. raimondii	1	B
XP_012487338.1	23697.9	214	9.98	G. raimondii	1	B
XP_012490704.1	21089	189	9.73	G. raimondii	0	B
XP_012492775.1	24738.9	225	9.89	G. raimondii	1	B
